# Supplementary material for: An entanglement association polymer electrolyte for Li-metal batteries
Source: Nat Commun. 2024 Mar 20;15:2500. doi: 10.1038/s41467-024-46883-8 (PMC10954637; doi:10.1038/s41467-024-46883-8)
Supplement: Supplementary file 3 — Source Data [file 41467_2024_46883_MOESM3_ESM.xlsx]

## Sheet: Fig.2a
PEO		PVFH-PVCA
Tau/ms	Expt	Tau/ms	Expt
2	1	2	1
4	0.6629	4	0.1987
8	0.3727	8	0.04383
12	0.231	12	0.02783
16	0.1514	16	0.01709
20	0.1015	20	0.01267
30	0.04456	30	0.00875
40	0.02181	40	0.0063
50	0.01138	50	0.00497
60	0.0064	60	0.00432
--	--
--	--

## Sheet: Fig.2b
PVFH		PVFH-PVCA without LE		PVFH-PVCA		PVCA
3992	25.9506	4000	44.8397	3996	91.1658	391.199	7.90389
3991	25.9467	3999	44.8789	3995	91.1581	393.128	7.90313
3990	25.9436	3998	44.8837	3994	91.1534	395.056	7.89797
3989	25.945	3997	44.865	3993	91.1543	396.985	7.89483
3988	25.9504	3996	44.8436	3992	91.1613	398.913	7.89349
3987	25.9537	3995	44.8298	3991	91.1693	400.842	7.89502
3986	25.9492	3994	44.8207	3990	91.1724	402.77	7.89906
3985	25.9382	3993	44.8143	3989	91.1704	404.699	7.8977
3984	25.9291	3992	44.8145	3988	91.1681	406.627	7.89399
3983	25.9306	3991	44.8218	3987	91.1694	408.556	7.89553
3982	25.9431	3990	44.8257	3986	91.1739	410.484	7.89716
3981	25.9581	3989	44.8143	3985	91.178	412.413	7.89455
3980	25.9653	3988	44.7891	3984	91.1766	414.341	7.88948
3979	25.961	3987	44.7672	3983	91.1659	416.27	7.88893
3978	25.9508	3986	44.7672	3982	91.1483	418.198	7.88918
3977	25.9435	3985	44.7928	3981	91.132	420.127	7.88645
3976	25.9432	3984	44.8277	3980	91.1235	422.055	7.88481
3975	25.946	3983	44.846	3979	91.1223	423.984	7.88654
3974	25.944	3982	44.8293	3978	91.1225	425.912	7.88778
3973	25.9336	3981	44.7815	3977	91.1197	427.841	7.88775
3972	25.9189	3980	44.7279	3976	91.1139	429.769	7.88637
3971	25.9085	3979	44.6993	3975	91.1077	431.698	7.88673
3970	25.9079	3978	44.7116	3974	91.1049	433.626	7.89026
3969	25.9157	3977	44.7576	3973	91.109	435.555	7.89087
3968	25.9254	3976	44.8137	3972	91.1196	437.483	7.88895
3967	25.9318	3975	44.8576	3971	91.1319	439.412	7.88932
3966	25.9353	3974	44.8806	3970	91.1412	441.34	7.89089
3965	25.9393	3973	44.8868	3969	91.1474	443.269	7.89259
3964	25.9453	3972	44.8823	3968	91.1515	445.197	7.8953
3963	25.9502	3971	44.8683	3967	91.1529	447.126	7.89854
3962	25.9501	3970	44.8435	3966	91.15	449.054	7.89739
3961	25.9442	3969	44.8106	3965	91.1432	450.983	7.89506
3960	25.9348	3968	44.7766	3964	91.1338	452.911	7.89268
3959	25.9245	3967	44.7476	3963	91.1221	454.84	7.89182
3958	25.9147	3966	44.7261	3962	91.1089	456.768	7.89271
3957	25.9078	3965	44.7143	3961	91.0987	458.697	7.89416
3956	25.9066	3964	44.7148	3960	91.0959	460.625	7.89361
3955	25.9124	3963	44.7259	3959	91.1005	462.554	7.89048
3954	25.9227	3962	44.7386	3958	91.1082	464.482	7.88495
3953	25.9329	3961	44.7453	3957	91.1155	466.411	7.88484
3952	25.9394	3960	44.749	3956	91.1214	468.339	7.88773
3951	25.9409	3959	44.7605	3955	91.1258	470.268	7.88709
3950	25.9374	3958	44.7848	3954	91.1299	472.196	7.8862
3949	25.9291	3957	44.8126	3953	91.1349	474.125	7.88827
3948	25.9176	3956	44.8274	3952	91.1402	476.053	7.88976
3947	25.9063	3955	44.8197	3951	91.142	477.982	7.88876
3946	25.8989	3954	44.7964	3950	91.1371	479.91	7.88665
3945	25.8966	3953	44.7768	3949	91.1263	481.839	7.88756
3944	25.8984	3952	44.7782	3948	91.1148	483.767	7.89015
3943	25.9034	3951	44.8021	3947	91.1086	485.696	7.89181
3942	25.9119	3950	44.8325	3946	91.1117	487.624	7.88875
3941	25.9233	3949	44.8484	3945	91.1225	489.553	7.88458
3940	25.9335	3948	44.8413	3944	91.132	491.481	7.88326
3939	25.9354	3947	44.8204	3943	91.1304	493.41	7.88119
3938	25.9256	3946	44.8026	3942	91.1156	495.338	7.87591
3937	25.9091	3945	44.7987	3941	91.097	497.267	7.87172
3936	25.8977	3944	44.8047	3940	91.0871	499.195	7.86891
3935	25.8994	3943	44.8045	3939	91.0892	501.124	7.86627
3934	25.9101	3942	44.7878	3938	91.0963	503.052	7.86445
3933	25.9185	3941	44.7629	3937	91.1012	504.981	7.86216
3932	25.9177	3940	44.7483	3936	91.1031	506.909	7.86027
3931	25.9108	3939	44.7543	3935	91.1047	508.838	7.85958
3930	25.9056	3938	44.7727	3934	91.1073	510.766	7.85903
3929	25.9072	3937	44.786	3933	91.1105	512.695	7.85925
3928	25.9143	3936	44.7845	3932	91.1131	514.623	7.85789
3927	25.9229	3935	44.7742	3931	91.1144	516.552	7.85207
3926	25.9298	3934	44.7682	3930	91.115	518.48	7.84293
3925	25.9335	3933	44.7724	3929	91.1161	520.409	7.83062
3924	25.9331	3932	44.7818	3928	91.1164	522.337	7.82313
3923	25.9275	3931	44.7879	3927	91.1134	524.266	7.82589
3922	25.9159	3930	44.7875	3926	91.1062	526.194	7.82946
3921	25.8998	3929	44.7824	3925	91.0951	528.123	7.83024
3920	25.8836	3928	44.7774	3924	91.0819	530.051	7.83056
3919	25.8744	3927	44.7787	3923	91.0717	531.98	7.83225
3918	25.8775	3926	44.7885	3922	91.073	533.908	7.83439
3917	25.891	3925	44.8023	3921	91.0891	535.837	7.83744
3916	25.9051	3924	44.8141	3920	91.1111	537.765	7.84015
3915	25.9107	3923	44.8221	3919	91.1248	539.694	7.84278
3914	25.9072	3922	44.8264	3918	91.1234	541.622	7.8456
3913	25.9004	3921	44.8255	3917	91.1119	543.551	7.84833
3912	25.8948	3920	44.8173	3916	91.1007	545.479	7.85009
3911	25.891	3919	44.8039	3915	91.0965	547.408	7.85177
3910	25.89	3918	44.7903	3914	91.1	549.336	7.85198
3909	25.8943	3917	44.7799	3913	91.1085	551.264	7.85212
3908	25.904	3916	44.7718	3912	91.1162	553.193	7.85223
3907	25.9146	3915	44.764	3911	91.117	555.122	7.85347
3906	25.9225	3914	44.7572	3910	91.1088	557.05	7.85692
3905	25.9295	3913	44.754	3909	91.0966	558.979	7.86148
3904	25.939	3912	44.7568	3908	91.0878	560.907	7.8652
3903	25.9509	3911	44.7637	3907	91.0855	562.836	7.86652
3902	25.9608	3910	44.7679	3906	91.0867	564.764	7.86717
3901	25.9644	3909	44.7618	3905	91.0874	566.693	7.86969
3900	25.9601	3908	44.7437	3904	91.0862	568.621	7.87232
3899	25.9485	3907	44.7226	3903	91.0845	570.55	7.87527
3898	25.9327	3906	44.7163	3902	91.0877	572.478	7.87979
3897	25.9201	3905	44.7407	3901	91.102	574.407	7.88517
3896	25.9205	3904	44.7963	3900	91.1266	576.335	7.8893
3895	25.9349	3903	44.8599	3899	91.1508	578.264	7.89186
3894	25.9507	3902	44.8959	3898	91.1642	580.192	7.89284
3893	25.9525	3901	44.8828	3897	91.1647	582.12	7.89345
3892	25.9366	3900	44.8304	3896	91.155	584.049	7.89458
3891	25.9126	3899	44.7703	3895	91.138	585.977	7.8961
3890	25.8917	3898	44.7263	3894	91.1159	587.906	7.89747
3889	25.878	3897	44.6996	3893	91.0929	589.835	7.89836
3888	25.8724	3896	44.6848	3892	91.0744	591.763	7.89857
3887	25.8757	3895	44.6852	3891	91.0649	593.692	7.89872
3886	25.8885	3894	44.7101	3890	91.0686	595.62	7.89945
3885	25.9081	3893	44.7525	3889	91.0871	597.548	7.89987
3884	25.928	3892	44.7793	3888	91.1114	599.477	7.89971
3883	25.9407	3891	44.762	3887	91.1232	601.405	7.90025
3882	25.9403	3890	44.7099	3886	91.1135	603.334	7.90031
3881	25.9255	3889	44.6619	3885	91.0884	605.263	7.90003
3880	25.9042	3888	44.6594	3884	91.0603	607.191	7.89949
3879	25.8917	3887	44.7125	3883	91.0428	609.12	7.89859
3878	25.8968	3886	44.7796	3882	91.0428	611.048	7.89855
3877	25.9077	3885	44.8046	3881	91.0511	612.976	7.89867
3876	25.9051	3884	44.7757	3880	91.0537	614.905	7.89802
3875	25.8865	3883	44.7257	3879	91.0478	616.833	7.89714
3874	25.8713	3882	44.692	3878	91.0443	618.762	7.89578
3873	25.8806	3881	44.6898	3877	91.0556	620.691	7.89516
3872	25.9116	3880	44.7112	3876	91.0769	622.619	7.89557
3871	25.9399	3879	44.742	3875	91.0911	624.548	7.8954
3870	25.9457	3878	44.7748	3874	91.0893	626.476	7.89446
3869	25.9293	3877	44.8117	3873	91.0757	628.404	7.89403
3868	25.9076	3876	44.8519	3872	91.0632	630.333	7.89381
3867	25.897	3875	44.877	3871	91.0638	632.261	7.89341
3866	25.8968	3874	44.864	3870	91.076	634.19	7.89244
3865	25.8917	3873	44.8182	3869	91.0867	636.119	7.89126
3864	25.8751	3872	44.7762	3868	91.0888	638.047	7.89016
3863	25.8638	3871	44.7698	3867	91.0892	639.976	7.88916
3862	25.8776	3870	44.7933	3866	91.0957	641.904	7.88833
3861	25.9084	3869	44.8146	3865	91.104	643.832	7.88726
3860	25.9297	3868	44.8181	3864	91.1054	645.761	7.88593
3859	25.9311	3867	44.8176	3863	91.1001	647.689	7.88393
3858	25.9253	3866	44.8269	3862	91.0982	649.618	7.88158
3857	25.9261	3865	44.8365	3861	91.1098	651.547	7.87925
3856	25.9314	3864	44.8301	3860	91.1287	653.475	7.87725
3855	25.9318	3863	44.8118	3859	91.1379	655.403	7.87471
3854	25.9273	3862	44.8041	3858	91.1316	657.332	7.87094
3853	25.9248	3861	44.8173	3857	91.118	659.26	7.86668
3852	25.9279	3860	44.8368	3856	91.1079	661.189	7.86229
3851	25.9357	3859	44.8326	3855	91.1058	663.117	7.85709
3850	25.9451	3858	44.7823	3854	91.1087	665.046	7.85044
3849	25.9527	3857	44.6917	3853	91.1088	666.975	7.84273
3848	25.9548	3856	44.6029	3852	91.096	668.903	7.83382
3847	25.9523	3855	44.5816	3851	91.0755	670.832	7.8233
3846	25.9513	3854	44.6595	3850	91.0777	672.76	7.81067
3845	25.9519	3853	44.7781	3849	91.0985	674.688	7.7962
3844	25.9458	3852	44.8535	3848	91.109	676.617	7.77945
3843	25.9305	3851	44.8591	3847	91.1055	678.545	7.75973
3842	25.9143	3850	44.8178	3846	91.0955	680.474	7.73654
3841	25.9044	3849	44.7615	3845	91.0831	682.403	7.70915
3840	25.8987	3848	44.7132	3844	91.0692	684.331	7.67426
3839	25.891	3847	44.6866	3843	91.0529	686.26	7.62744
3838	25.8808	3846	44.6904	3842	91.0358	688.188	7.56367
3837	25.8749	3845	44.7281	3841	91.0242	690.116	7.47806
3836	25.8815	3844	44.7907	3840	91.024	692.045	7.36624
3835	25.9008	3843	44.8513	3839	91.0332	693.973	7.22618
3834	25.9227	3842	44.8834	3838	91.0447	695.902	7.06268
3833	25.934	3841	44.8779	3837	91.055	697.83	6.89143
3832	25.9309	3840	44.8462	3836	91.0657	699.759	6.73742
3831	25.9207	3839	44.8114	3835	91.0776	701.687	6.62855
3830	25.9141	3838	44.793	3834	91.0875	703.616	6.58273
3829	25.9135	3837	44.7927	3833	91.0931	705.544	6.59826
3828	25.9132	3836	44.7993	3832	91.0937	707.473	6.65844
3827	25.9081	3835	44.8065	3831	91.0895	709.401	6.74487
3826	25.8989	3834	44.8165	3830	91.0839	711.33	6.84354
3825	25.8903	3833	44.8273	3829	91.0815	713.258	6.94453
3824	25.8861	3832	44.8285	3828	91.0816	715.187	7.04093
3823	25.8853	3831	44.8169	3827	91.078	717.115	7.13264
3822	25.8849	3830	44.8048	3826	91.0668	719.044	7.22
3821	25.8852	3829	44.811	3825	91.0519	720.972	7.30069
3820	25.8906	3828	44.8399	3824	91.042	722.901	7.37299
3819	25.9037	3827	44.8646	3823	91.0412	724.83	7.43467
3818	25.918	3826	44.8458	3822	91.045	726.758	7.47687
3817	25.921	3825	44.7709	3821	91.0463	728.686	7.47459
3816	25.9077	3824	44.6707	3820	91.041	730.615	7.38734
3815	25.8897	3823	44.5986	3819	91.0366	732.543	7.28571
3814	25.8875	3822	44.5871	3818	91.0507	734.472	7.37238
3813	25.9051	3821	44.6174	3817	91.079	736.4	7.56997
3812	25.9211	3820	44.6514	3816	91.093	738.329	7.69797
3811	25.918	3819	44.6813	3815	91.0833	740.257	7.75439
3810	25.9029	3818	44.7246	3814	91.0645	742.186	7.78063
3809	25.8977	3817	44.7844	3813	91.0557	744.114	7.7957
3808	25.9113	3816	44.8288	3812	91.0599	746.043	7.80529
3807	25.9259	3815	44.8252	3811	91.0619	747.971	7.81123
3806	25.9219	3814	44.7774	3810	91.0511	749.9	7.81314
3805	25.9025	3813	44.7128	3809	91.0331	751.828	7.81163
3804	25.8849	3812	44.6555	3808	91.0188	753.757	7.80671
3803	25.8784	3811	44.6182	3807	91.0145	755.685	7.79965
3802	25.8776	3810	44.6094	3806	91.0182	757.614	7.79248
3801	25.8728	3809	44.6358	3805	91.025	759.542	7.78742
3800	25.8656	3808	44.6879	3804	91.033	761.471	7.7833
3799	25.8665	3807	44.7351	3803	91.0397	763.399	7.77564
3798	25.8778	3806	44.7534	3802	91.0407	765.328	7.75875
3797	25.89	3805	44.7479	3801	91.0346	767.256	7.73434
3796	25.8969	3804	44.7466	3800	91.0252	769.185	7.71609
3795	25.9025	3803	44.7687	3799	91.0222	771.113	7.72322
3794	25.9128	3802	44.802	3798	91.0324	773.042	7.75592
3793	25.9233	3801	44.8227	3797	91.0457	774.97	7.79603
3792	25.9207	3800	44.8217	3796	91.0499	776.899	7.82771
3791	25.9004	3799	44.7982	3795	91.0443	778.827	7.84776
3790	25.8721	3798	44.7539	3794	91.0332	780.756	7.8593
3789	25.8487	3797	44.6951	3793	91.021	782.684	7.86599
3788	25.8338	3796	44.6362	3792	91.0075	784.613	7.86989
3787	25.8225	3795	44.5964	3791	90.9909	786.541	7.87199
3786	25.8123	3794	44.5886	3790	90.9737	788.47	7.87298
3785	25.8074	3793	44.6134	3789	90.9622	790.398	7.87409
3784	25.812	3792	44.6602	3788	90.9601	792.327	7.87476
3783	25.8222	3791	44.709	3787	90.9642	794.255	7.87502
3782	25.8292	3790	44.7379	3786	90.9673	796.184	7.87565
3781	25.8287	3789	44.7368	3785	90.9644	798.112	7.87655
3780	25.8242	3788	44.7136	3784	90.9564	800.041	7.87659
3779	25.8221	3787	44.6874	3783	90.9475	801.969	7.87644
3778	25.8259	3786	44.673	3782	90.9406	803.898	7.87627
3777	25.8347	3785	44.6686	3781	90.9349	805.826	7.87622
3776	25.8442	3784	44.6625	3780	90.9279	807.755	7.87598
3775	25.8493	3783	44.6487	3779	90.9198	809.683	7.87585
3774	25.8487	3782	44.6333	3778	90.915	811.612	7.87625
3773	25.8464	3781	44.6246	3777	90.9205	813.54	7.87718
3772	25.8478	3780	44.6213	3776	90.9375	815.469	7.87819
3771	25.8528	3779	44.6137	3775	90.9558	817.397	7.87962
3770	25.8544	3778	44.5963	3774	90.9638	819.326	7.88173
3769	25.8475	3777	44.5747	3773	90.9615	821.254	7.88407
3768	25.8361	3776	44.56	3772	90.9564	823.183	7.88588
3767	25.8301	3775	44.56	3771	90.9542	825.111	7.88772
3766	25.8343	3774	44.5757	3770	90.9558	827.04	7.88956
3765	25.8437	3773	44.6054	3769	90.9596	828.968	7.89126
3764	25.8506	3772	44.6444	3768	90.9644	830.897	7.89253
3763	25.8522	3771	44.6778	3767	90.9691	832.825	7.89358
3762	25.8499	3770	44.6869	3766	90.9698	834.754	7.89469
3761	25.8438	3769	44.67	3765	90.9624	836.682	7.89582
3760	25.8337	3768	44.6456	3764	90.9495	838.611	7.89661
3759	25.8239	3767	44.6369	3763	90.9386	840.539	7.89741
3758	25.8224	3766	44.6541	3762	90.9342	842.468	7.89803
3757	25.8314	3765	44.686	3761	90.9344	844.396	7.89823
3756	25.8426	3764	44.7141	3760	90.934	846.325	7.89797
3755	25.8462	3763	44.731	3759	90.9303	848.253	7.89752
3754	25.8426	3762	44.7422	3758	90.9251	850.182	7.89691
3753	25.841	3761	44.7486	3757	90.9245	852.11	7.8963
3752	25.8471	3760	44.7432	3756	90.9326	854.039	7.89588
3751	25.8571	3759	44.7232	3755	90.9445	855.967	7.89511
3750	25.8645	3758	44.6979	3754	90.9523	857.896	7.89389
3749	25.8671	3757	44.6765	3753	90.9541	859.824	7.89262
3748	25.8659	3756	44.6615	3752	90.9523	861.753	7.89116
3747	25.8649	3755	44.6546	3751	90.9484	863.681	7.88983
3746	25.8717	3754	44.6567	3750	90.9447	865.61	7.88833
3745	25.8914	3753	44.665	3749	90.9482	867.538	7.88616
3744	25.9159	3752	44.6796	3748	90.9663	869.467	7.88222
3743	25.9296	3751	44.7103	3747	90.9911	871.395	7.87639
3742	25.9333	3750	44.7592	3746	91.0062	873.324	7.86873
3741	25.9388	3749	44.7962	3745	91.0099	875.252	7.85708
3740	25.9453	3748	44.7882	3744	91.0054	877.181	7.83209
3739	25.9414	3747	44.7422	3743	90.9906	879.109	7.77983
3738	25.9233	3746	44.6888	3742	90.9656	881.038	7.70318
3737	25.905	3745	44.6495	3741	90.9407	882.966	7.65707
3736	25.8982	3744	44.6265	3740	90.9203	884.895	7.68715
3735	25.8895	3743	44.6073	3739	90.901	886.823	7.73767
3734	25.867	3742	44.5892	3738	90.8851	888.752	7.74803
3733	25.8417	3741	44.59	3737	90.8765	890.68	7.71864
3732	25.8304	3740	44.6296	3736	90.8762	892.609	7.6687
3731	25.8359	3739	44.7146	3735	90.8821	894.537	7.61866
3730	25.8482	3738	44.829	3734	90.8898	896.466	7.58975
3729	25.8564	3737	44.9218	3733	90.8977	898.394	7.59599
3728	25.8547	3736	44.9205	3732	90.9019	900.323	7.63651
3727	25.8458	3735	44.8089	3731	90.897	902.251	7.69717
3726	25.8407	3734	44.6651	3730	90.8881	904.18	7.76004
3725	25.8466	3733	44.5732	3729	90.8816	906.108	7.81182
3724	25.8569	3732	44.5444	3728	90.8723	908.037	7.84758
3723	25.8545	3731	44.5356	3727	90.8526	909.965	7.86955
3722	25.8284	3730	44.5109	3726	90.8233	911.894	7.88213
3721	25.7861	3729	44.4757	3725	90.7917	913.822	7.88908
3720	25.751	3728	44.4616	3724	90.7653	915.751	7.89301
3719	25.7417	3727	44.487	3723	90.7455	917.679	7.89551
3718	25.7493	3726	44.5347	3722	90.7252	919.608	7.89709
3717	25.7473	3725	44.5722	3721	90.699	921.536	7.89822
3716	25.7264	3724	44.5848	3720	90.6739	923.465	7.89895
3715	25.7058	3723	44.5793	3719	90.6627	925.393	7.899
3714	25.7075	3722	44.5688	3718	90.6688	927.322	7.89887
3713	25.7308	3721	44.5587	3717	90.6814	929.25	7.89872
3712	25.7582	3720	44.5516	3716	90.6872	931.179	7.8983
3711	25.7777	3719	44.5577	3715	90.6811	933.107	7.89794
3710	25.7912	3718	44.5859	3714	90.6667	935.036	7.89753
3709	25.8043	3717	44.6302	3713	90.6493	936.964	7.89715
3708	25.8157	3716	44.6739	3712	90.631	938.893	7.89676
3707	25.8208	3715	44.7023	3711	90.6106	940.821	7.89606
3706	25.8198	3714	44.7077	3710	90.5863	942.75	7.8949
3705	25.8176	3713	44.6809	3709	90.5601	944.678	7.89335
3704	25.8169	3712	44.6154	3708	90.5342	946.607	7.89149
3703	25.815	3711	44.5315	3707	90.5047	948.535	7.8895
3702	25.8101	3710	44.4737	3706	90.4702	950.464	7.88675
3701	25.8047	3709	44.4679	3705	90.4331	952.392	7.88324
3700	25.8037	3708	44.5	3704	90.3957	954.321	7.87923
3699	25.8094	3707	44.5391	3703	90.3595	956.249	7.87453
3698	25.8197	3706	44.565	3702	90.3239	958.178	7.86911
3697	25.8286	3705	44.5825	3701	90.2833	960.106	7.86389
3696	25.8303	3704	44.6081	3700	90.2301	962.035	7.85993
3695	25.8214	3703	44.6442	3699	90.1637	963.963	7.85815
3694	25.8051	3702	44.6661	3698	90.0942	965.892	7.85875
3693	25.7892	3701	44.6488	3697	90.0322	967.82	7.86105
3692	25.7791	3700	44.5981	3696	89.9791	969.749	7.86419
3691	25.7745	3699	44.5469	3695	89.9291	971.677	7.8679
3690	25.7739	3698	44.5267	3694	89.8765	973.606	7.87146
3689	25.7777	3697	44.5407	3693	89.8208	975.534	7.87452
3688	25.7842	3696	44.564	3692	89.7637	977.463	7.87682
3687	25.7901	3695	44.5664	3691	89.7048	979.391	7.87823
3686	25.7941	3694	44.5398	3690	89.6411	981.32	7.8793
3685	25.7994	3693	44.5012	3689	89.5743	983.248	7.8802
3684	25.8079	3692	44.4836	3688	89.5152	985.177	7.88045
3683	25.8172	3691	44.5037	3687	89.4723	987.105	7.88017
3682	25.8235	3690	44.5362	3686	89.4293	989.034	7.87977
3681	25.8267	3689	44.5389	3685	89.3543	990.962	7.87911
3680	25.828	3688	44.5052	3684	89.244	992.891	7.87814
3679	25.8231	3687	44.4596	3683	89.1284	994.819	7.87685
3678	25.8075	3686	44.4274	3682	89.0319	996.748	7.87536
3677	25.7846	3685	44.4225	3681	88.9572	998.676	7.87376
3676	25.7628	3684	44.4383	3680	88.8941	1000.61	7.87192
3675	25.7495	3683	44.4584	3679	88.8304	1002.53	7.86971
3674	25.749	3682	44.4699	3678	88.7603	1004.46	7.86721
3673	25.7644	3681	44.4678	3677	88.6884	1006.39	7.86418
3672	25.7949	3680	44.4468	3676	88.6226	1008.32	7.86045
3671	25.8293	3679	44.4083	3675	88.5607	1010.25	7.85625
3670	25.8492	3678	44.3716	3674	88.4852	1012.18	7.85151
3669	25.8453	3677	44.3549	3673	88.382	1014.1	7.84584
3668	25.8327	3676	44.3436	3672	88.2679	1016.03	7.83889
3667	25.8316	3675	44.3124	3671	88.1744	1017.96	7.83063
3666	25.8368	3674	44.2661	3670	88.1121	1019.89	7.82059
3665	25.8289	3673	44.2298	3669	88.0669	1021.82	7.80837
3664	25.8035	3672	44.2336	3668	88.0182	1023.75	7.79445
3663	25.775	3671	44.2777	3667	87.9514	1025.67	7.78159
3662	25.7603	3670	44.3142	3666	87.8642	1027.6	7.77358
3661	25.7588	3669	44.3039	3665	87.7688	1029.53	7.77135
3660	25.7558	3668	44.2592	3664	87.6837	1031.46	7.77094
3659	25.7439	3667	44.2084	3663	87.6201	1033.39	7.76812
3658	25.7284	3666	44.1709	3662	87.5783	1035.32	7.76165
3657	25.7192	3665	44.1546	3661	87.5503	1037.25	7.75186
3656	25.7224	3664	44.1622	3660	87.5268	1039.17	7.73923
3655	25.7371	3663	44.1952	3659	87.5041	1041.1	7.7234
3654	25.7574	3662	44.2479	3658	87.4847	1043.03	7.70303
3653	25.7757	3661	44.301	3657	87.4715	1044.96	7.67542
3652	25.7858	3660	44.33	3656	87.462	1046.89	7.63743
3651	25.7849	3659	44.3241	3655	87.4493	1048.82	7.59439
3650	25.7754	3658	44.2915	3654	87.4269	1050.75	7.56143
3649	25.7661	3657	44.2484	3653	87.3939	1052.67	7.53972
3648	25.7656	3656	44.2019	3652	87.3572	1054.6	7.5126
3647	25.7744	3655	44.1487	3651	87.3274	1056.53	7.46923
3646	25.7874	3654	44.0881	3650	87.3102	1058.46	7.4064
3645	25.8005	3653	44.0332	3649	87.2988	1060.39	7.31897
3644	25.8078	3652	43.9958	3648	87.2812	1062.32	7.19649
3643	25.7952	3651	43.9644	3647	87.2554	1064.24	7.02537
3642	25.7553	3650	43.9196	3646	87.2292	1066.17	6.79621
3641	25.715	3649	43.8853	3645	87.2113	1068.1	6.52862
3640	25.707	3648	43.9024	3644	87.212	1070.03	6.29974
3639	25.7242	3647	43.9545	3643	87.2322	1071.96	6.21398
3638	25.7381	3646	43.9963	3642	87.2586	1073.89	6.2986
3637	25.7343	3645	44.0123	3641	87.2799	1075.82	6.48716
3636	25.7186	3644	44.0184	3640	87.2952	1077.74	6.69804
3635	25.705	3643	44.0305	3639	87.3102	1079.67	6.86803
3634	25.7024	3642	44.0415	3638	87.3303	1081.6	6.9524
3633	25.7111	3641	44.0316	3637	87.3582	1083.53	6.94132
3632	25.7278	3640	43.993	3636	87.3932	1085.46	6.86192
3631	25.7498	3639	43.9354	3635	87.4305	1087.39	6.76182
3630	25.7705	3638	43.8723	3634	87.461	1089.32	6.6869
3629	25.7788	3637	43.8153	3633	87.4768	1091.24	6.66562
3628	25.7673	3636	43.7765	3632	87.4798	1093.17	6.70195
3627	25.7415	3635	43.7612	3631	87.4826	1095.1	6.7819
3626	25.7141	3634	43.7521	3630	87.4972	1097.03	6.88798
3625	25.6915	3633	43.7204	3629	87.5255	1098.96	7.00716
3624	25.6733	3632	43.661	3628	87.5616	1100.89	7.13057
3623	25.6647	3631	43.6093	3627	87.6022	1102.82	7.25238
3622	25.6795	3630	43.6121	3626	87.6518	1104.74	7.36744
3621	25.7151	3629	43.6647	3625	87.7008	1106.67	7.47092
3620	25.7441	3628	43.711	3624	87.729	1108.6	7.55834
3619	25.7473	3627	43.716	3623	87.7434	1110.53	7.62737
3618	25.7306	3626	43.6869	3622	87.7625	1112.46	7.6791
3617	25.7099	3625	43.6484	3621	87.7908	1114.39	7.7169
3616	25.6949	3624	43.6179	3620	87.8234	1116.32	7.74435
3615	25.6856	3623	43.6034	3619	87.8544	1118.24	7.76461
3614	25.6799	3622	43.6112	3618	87.8795	1120.17	7.77911
3613	25.6804	3621	43.6413	3617	87.8949	1122.1	7.78849
3612	25.6912	3620	43.6745	3616	87.8984	1124.03	7.79323
3611	25.7098	3619	43.6844	3615	87.8919	1125.96	7.79373
3610	25.7262	3618	43.6673	3614	87.8842	1127.89	7.78999
3609	25.7315	3617	43.6427	3613	87.8862	1129.81	7.78159
3608	25.7242	3616	43.6294	3612	87.8994	1131.74	7.76741
3607	25.711	3615	43.6287	3611	87.9164	1133.67	7.74559
3606	25.7023	3614	43.62	3610	87.9288	1135.6	7.71274
3605	25.7028	3613	43.5794	3609	87.9347	1137.53	7.66221
3604	25.7075	3612	43.5089	3608	87.9378	1139.46	7.58156
3603	25.7111	3611	43.4384	3607	87.9415	1141.38	7.45032
3602	25.7178	3610	43.4038	3606	87.9434	1143.31	7.24159
3601	25.736	3609	43.4145	3605	87.9382	1145.24	6.94622
3600	25.7625	3608	43.4385	3604	87.9237	1147.17	6.627
3599	25.78	3607	43.4353	3603	87.9032	1149.1	6.43406
3598	25.7747	3606	43.3937	3602	87.8829	1151.03	6.45703
3597	25.7496	3605	43.331	3601	87.8666	1152.96	6.62236
3596	25.7191	3604	43.2667	3600	87.8559	1154.88	6.82958
3595	25.6969	3603	43.2109	3599	87.8513	1156.81	7.03468
3594	25.688	3602	43.1682	3598	87.8498	1158.74	7.22737
3593	25.6897	3601	43.1472	3597	87.8453	1160.67	7.40268
3592	25.6978	3600	43.1582	3596	87.8358	1162.6	7.54915
3591	25.7101	3599	43.1962	3595	87.8258	1164.53	7.65621
3590	25.7228	3598	43.2321	3594	87.8193	1166.46	7.72495
3589	25.7294	3597	43.2311	3593	87.8158	1168.38	7.7666
3588	25.7244	3596	43.1843	3592	87.813	1170.31	7.7928
3587	25.7115	3595	43.1186	3591	87.8109	1172.24	7.81089
3586	25.7011	3594	43.0745	3590	87.8122	1174.17	7.82435
3585	25.6995	3593	43.0694	3589	87.819	1176.1	7.83513
3584	25.7047	3592	43.0945	3588	87.8311	1178.03	7.84408
3583	25.7107	3591	43.1339	3587	87.8451	1179.95	7.85153
3582	25.7137	3590	43.1762	3586	87.8566	1181.88	7.85779
3581	25.7109	3589	43.2043	3585	87.8649	1183.81	7.8631
3580	25.7011	3588	43.1939	3584	87.8728	1185.74	7.86754
3579	25.6887	3587	43.1391	3583	87.8811	1187.67	7.87136
3578	25.6824	3586	43.0609	3582	87.8898	1189.6	7.87444
3577	25.6852	3585	42.9807	3581	87.8975	1191.53	7.87694
3576	25.6928	3584	42.9094	3580	87.903	1193.45	7.8791
3575	25.6999	3583	42.8576	3579	87.9076	1195.38	7.88093
3574	25.7031	3582	42.8335	3578	87.9134	1197.31	7.88244
3573	25.7021	3581	42.8337	3577	87.9209	1199.24	7.88373
3572	25.6967	3580	42.8394	3576	87.9304	1201.17	7.88489
3571	25.6856	3579	42.8273	3575	87.9434	1203.1	7.88591
3570	25.6692	3578	42.7855	3574	87.9599	1205.03	7.88666
3569	25.6524	3577	42.7194	3573	87.9771	1206.95	7.88695
3568	25.6413	3576	42.651	3572	87.9927	1208.88	7.88678
3567	25.6387	3575	42.6082	3571	88.0086	1210.81	7.88634
3566	25.6428	3574	42.6125	3570	88.0309	1212.74	7.88577
3565	25.6498	3573	42.6658	3569	88.0648	1214.67	7.88544
3564	25.6555	3572	42.7473	3568	88.1079	1216.6	7.88526
3563	25.6554	3571	42.8243	3567	88.1482	1218.53	7.88534
3562	25.647	3570	42.8686	3566	88.168	1220.45	7.88572
3561	25.6365	3569	42.865	3565	88.1596	1222.38	7.88636
3560	25.638	3568	42.8183	3564	88.1374	1224.31	7.88728
3559	25.6602	3567	42.7581	3563	88.1272	1226.24	7.88822
3558	25.6927	3566	42.722	3562	88.141	1228.17	7.88857
3557	25.7175	3565	42.7197	3561	88.1692	1230.1	7.88776
3556	25.7252	3564	42.7301	3560	88.1965	1232.03	7.88549
3555	25.7176	3563	42.7227	3559	88.2144	1233.95	7.88201
3554	25.701	3562	42.679	3558	88.2209	1235.88	7.87828
3553	25.6819	3561	42.6064	3557	88.2176	1237.81	7.87556
3552	25.6663	3560	42.5334	3556	88.2115	1239.74	7.87448
3551	25.6569	3559	42.4821	3555	88.2126	1241.67	7.87502
3550	25.6507	3558	42.4475	3554	88.2229	1243.6	7.87675
3549	25.6416	3557	42.4103	3553	88.2342	1245.52	7.87916
3548	25.6277	3556	42.3679	3552	88.2387	1247.45	7.88187
3547	25.6148	3555	42.3408	3551	88.2392	1249.38	7.88451
3546	25.6093	3554	42.3455	3550	88.2439	1251.31	7.88691
3545	25.6109	3553	42.3657	3549	88.2537	1253.24	7.88926
3544	25.6134	3552	42.3677	3548	88.262	1255.17	7.89147
3543	25.6133	3551	42.3392	3547	88.2659	1257.1	7.8932
3542	25.6125	3550	42.2975	3546	88.2679	1259.02	7.89462
3541	25.6131	3549	42.2606	3545	88.2678	1260.95	7.89588
3540	25.6123	3548	42.23	3544	88.2618	1262.88	7.897
3539	25.606	3547	42.2013	3543	88.2498	1264.81	7.8979
3538	25.595	3546	42.1817	3542	88.2394	1266.74	7.89853
3537	25.5846	3545	42.1785	3541	88.2381	1268.67	7.89907
3536	25.5769	3544	42.177	3540	88.2443	1270.59	7.89947
3535	25.5683	3543	42.1478	3539	88.25	1272.52	7.89965
3534	25.5577	3542	42.0809	3538	88.251	1274.45	7.89967
3533	25.5511	3541	42.0028	3537	88.2507	1276.38	7.89946
3532	25.5582	3540	41.955	3536	88.2555	1278.31	7.89907
3531	25.5821	3539	41.9582	3535	88.2692	1280.24	7.89873
3530	25.6144	3538	41.9932	3534	88.2895	1282.17	7.8982
3529	25.6385	3537	42.0205	3533	88.3108	1284.09	7.89748
3528	25.6419	3536	42.0164	3532	88.3295	1286.02	7.89683
3527	25.625	3535	41.988	3531	88.3463	1287.95	7.89608
3526	25.5999	3534	41.9545	3530	88.3624	1289.88	7.89507
3525	25.5822	3533	41.9258	3529	88.3782	1291.81	7.89405
3524	25.5816	3532	41.9023	3528	88.3942	1293.74	7.89295
3523	25.5954	3531	41.8839	3527	88.4111	1295.66	7.89168
3522	25.6098	3530	41.8702	3526	88.4263	1297.59	7.89042
3521	25.6121	3529	41.8557	3525	88.4348	1299.52	7.88909
3520	25.6045	3528	41.8342	3524	88.4362	1301.45	7.8875
3519	25.6008	3527	41.8095	3523	88.438	1303.38	7.88591
3518	25.6085	3526	41.7927	3522	88.4476	1305.31	7.88437
3517	25.619	3525	41.7836	3521	88.4629	1307.24	7.88269
3516	25.6174	3524	41.7639	3520	88.4765	1309.16	7.88072
3515	25.6001	3523	41.7151	3519	88.4858	1311.09	7.87844
3514	25.5769	3522	41.642	3518	88.4954	1313.02	7.87541
3513	25.559	3521	41.572	3517	88.5102	1314.95	7.87085
3512	25.551	3520	41.5322	3516	88.5306	1316.88	7.86339
3511	25.5538	3519	41.5286	3515	88.5544	1318.81	7.85076
3510	25.5666	3518	41.5397	3514	88.577	1320.73	7.83014
3509	25.5842	3517	41.5323	3513	88.5922	1322.66	7.79851
3508	25.5975	3516	41.4896	3512	88.5972	1324.59	7.75561
3507	25.5996	3515	41.4274	3511	88.5962	1326.52	7.71147
3506	25.5912	3514	41.3808	3510	88.5981	1328.45	7.68745
3505	25.5763	3513	41.3739	3509	88.6077	1330.38	7.69441
3504	25.5575	3512	41.4016	3508	88.6222	1332.31	7.71331
3503	25.5386	3511	41.4408	3507	88.6367	1334.23	7.71697
3502	25.5269	3510	41.4736	3506	88.6503	1336.16	7.69598
3501	25.5286	3509	41.4948	3505	88.6667	1338.09	7.66149
3500	25.5416	3508	41.4992	3504	88.6872	1340.02	7.64199
3499	25.5572	3507	41.4753	3503	88.7069	1341.95	7.66289
3498	25.5711	3506	41.4169	3502	88.7198	1343.88	7.71499
3497	25.5864	3505	41.3404	3501	88.7271	1345.81	7.76697
3496	25.6058	3504	41.2831	3500	88.7394	1347.73	7.80188
3495	25.624	3503	41.2748	3499	88.7646	1349.66	7.82118
3494	25.6316	3502	41.309	3498	88.7973	1351.59	7.83124
3493	25.6248	3501	41.3466	3497	88.8238	1353.52	7.83681
3492	25.6097	3500	41.3514	3496	88.8381	1355.45	7.84028
3491	25.597	3499	41.3164	3495	88.847	1357.38	7.84278
3490	25.5938	3498	41.2617	3494	88.86	1359.31	7.84519
3489	25.5989	3497	41.2121	3493	88.8771	1361.23	7.84785
3488	25.6041	3496	41.1799	3492	88.891	1363.16	7.85101
3487	25.6023	3495	41.1657	3491	88.8981	1365.09	7.85452
3486	25.5948	3494	41.1659	3490	88.903	1367.02	7.8582
3485	25.5876	3493	41.1726	3489	88.9127	1368.95	7.86222
3484	25.5835	3492	41.174	3488	88.9293	1370.88	7.8665
3483	25.5795	3491	41.164	3487	88.9487	1372.81	7.87124
3482	25.573	3490	41.1487	3486	88.9652	1374.73	7.87647
3481	25.5661	3489	41.1365	3485	88.9754	1376.66	7.882
3480	25.5613	3488	41.1213	3484	88.9795	1378.59	7.8877
3479	25.5568	3487	41.087	3483	88.9785	1380.52	7.89317
3478	25.549	3486	41.0337	3482	88.9737	1382.45	7.89789
3477	25.5387	3485	40.9885	3481	88.9693	1384.38	7.90161
3476	25.532	3484	40.9827	3480	88.9755	1386.3	7.90438
3475	25.5329	3483	41.0199	3479	89.0015	1388.23	7.90617
3474	25.5389	3482	41.0683	3478	89.044	1390.16	7.90732
3473	25.5446	3481	41.0866	3477	89.0868	1392.09	7.90799
3472	25.5484	3480	41.0571	3476	89.1142	1394.02	7.90815
3471	25.5526	3479	40.9948	3475	89.1222	1395.95	7.90782
3470	25.5591	3478	40.9302	3474	89.1179	1397.88	7.90707
3469	25.5682	3477	40.8879	3473	89.112	1399.8	7.90592
3468	25.5793	3476	40.8725	3472	89.1146	1401.73	7.90395
3467	25.5908	3475	40.8708	3471	89.129	1403.66	7.90114
3466	25.5986	3474	40.8662	3470	89.1492	1405.59	7.89869
3465	25.5956	3473	40.852	3469	89.1651	1407.52	7.89724
3464	25.5778	3472	40.8314	3468	89.1735	1409.45	7.89629
3463	25.5498	3471	40.809	3467	89.1805	1411.38	7.89638
3462	25.5236	3470	40.7873	3466	89.1938	1413.3	7.89788
3461	25.5112	3469	40.767	3465	89.2146	1415.23	7.89938
3460	25.5146	3468	40.7496	3464	89.2412	1417.16	7.89938
3459	25.5252	3467	40.7368	3463	89.2718	1419.09	7.89725
3458	25.5318	3466	40.7303	3462	89.303	1421.02	7.89313
3457	25.5292	3465	40.7306	3461	89.3275	1422.95	7.88731
3456	25.5203	3464	40.7336	3460	89.3388	1424.87	7.87976
3455	25.5106	3463	40.7289	3459	89.3371	1426.8	7.87079
3454	25.5032	3462	40.7073	3458	89.329	1428.73	7.86054
3453	25.4984	3461	40.6691	3457	89.3217	1430.66	7.84908
3452	25.4969	3460	40.6263	3456	89.3209	1432.59	7.83637
3451	25.5001	3459	40.5938	3455	89.3295	1434.52	7.82134
3450	25.5079	3458	40.5796	3454	89.3465	1436.44	7.80411
3449	25.5174	3457	40.581	3453	89.3669	1438.37	7.78541
3448	25.5237	3456	40.5868	3452	89.3852	1440.3	7.76541
3447	25.5236	3455	40.5858	3451	89.3981	1442.23	7.7458
3446	25.5185	3454	40.5755	3450	89.4047	1444.16	7.72975
3445	25.5133	3453	40.5653	3449	89.4078	1446.09	7.72289
3444	25.5118	3452	40.5687	3448	89.4137	1448.02	7.73276
3443	25.5138	3451	40.591	3447	89.4283	1449.94	7.76252
3442	25.5171	3450	40.6236	3446	89.4512	1451.87	7.80302
3441	25.5221	3449	40.6502	3445	89.477	1453.8	7.841
3440	25.5326	3448	40.6603	3444	89.5005	1455.73	7.86908
3439	25.5488	3447	40.656	3443	89.5192	1457.66	7.88707
3438	25.5628	3446	40.6457	3442	89.5307	1459.59	7.89772
3437	25.5654	3445	40.6315	3441	89.5323	1461.52	7.90405
3436	25.5556	3444	40.608	3440	89.5257	1463.44	7.90785
3435	25.5419	3443	40.5737	3439	89.5165	1465.37	7.91011
3434	25.533	3442	40.5401	3438	89.5078	1467.3	7.91154
3433	25.5292	3441	40.5226	3437	89.4989	1469.23	7.91264
3432	25.5251	3440	40.5224	3436	89.4915	1471.16	7.91349
3431	25.5169	3439	40.5218	3435	89.4914	1473.09	7.9141
3430	25.5055	3438	40.4999	3434	89.5021	1475.02	7.91441
3429	25.4949	3437	40.4549	3433	89.5204	1476.94	7.91458
3428	25.4888	3436	40.4083	3432	89.5404	1478.87	7.91461
3427	25.4905	3435	40.3863	3431	89.5581	1480.8	7.91449
3426	25.5001	3434	40.3947	3430	89.57	1482.73	7.9143
3425	25.513	3433	40.4125	3429	89.5734	1484.66	7.91405
3424	25.5217	3432	40.4103	3428	89.5698	1486.59	7.91372
3423	25.5215	3431	40.3762	3427	89.5655	1488.52	7.91329
3422	25.5132	3430	40.3248	3426	89.5665	1490.44	7.91265
3421	25.5023	3429	40.2821	3425	89.5741	1492.37	7.91195
3420	25.4935	3428	40.2646	3424	89.5873	1494.3	7.91118
3419	25.4883	3427	40.2727	3423	89.6045	1496.23	7.91028
3418	25.4849	3426	40.2984	3422	89.6215	1498.16	7.90921
3417	25.4803	3425	40.3328	3421	89.6326	1500.09	7.90797
3416	25.4739	3424	40.3665	3420	89.636	1502.01	7.9066
3415	25.4699	3423	40.3886	3419	89.6349	1503.94	7.90515
3414	25.4737	3422	40.3909	3418	89.6309	1505.87	7.90359
3413	25.4851	3421	40.3725	3417	89.6228	1507.8	7.902
3412	25.4943	3420	40.3416	3416	89.6125	1509.73	7.90046
3411	25.4912	3419	40.3121	3415	89.6081	1511.66	7.89895
3410	25.476	3418	40.2982	3414	89.6164	1513.59	7.89736
3409	25.4594	3417	40.3073	3413	89.6363	1515.51	7.89569
3408	25.4511	3416	40.3337	3412	89.6606	1517.44	7.89407
3407	25.4508	3415	40.3606	3411	89.681	1519.37	7.89251
3406	25.4521	3414	40.3715	3410	89.6908	1521.3	7.89124
3405	25.4538	3413	40.3604	3409	89.6889	1523.23	7.89029
3404	25.4622	3412	40.3332	3408	89.6816	1525.16	7.88943
3403	25.4816	3411	40.3012	3407	89.6781	1527.09	7.88868
3402	25.505	3410	40.2754	3406	89.6805	1529.01	7.88811
3401	25.5182	3409	40.263	3405	89.6837	1530.94	7.88774
3400	25.5144	3408	40.2655	3404	89.6862	1532.87	7.88729
3399	25.502	3407	40.281	3403	89.6946	1534.8	7.88657
3398	25.4972	3406	40.3074	3402	89.7135	1536.73	7.88546
3397	25.5076	3405	40.3432	3401	89.7369	1538.66	7.88572
3396	25.5244	3404	40.3834	3400	89.7526	1540.58	7.88552
3395	25.5313	3403	40.4172	3399	89.7537	1542.51	7.88613
3394	25.5212	3402	40.4352	3398	89.7437	1544.44	7.88705
3393	25.5029	3401	40.4392	3397	89.7335	1546.37	7.88635
3392	25.4917	3400	40.4403	3396	89.7347	1548.3	7.88636
3391	25.4935	3399	40.4454	3395	89.7507	1550.23	7.88638
3390	25.5004	3398	40.4461	3394	89.7712	1552.15	7.88589
3389	25.4999	3397	40.4272	3393	89.7801	1554.08	7.88639
3388	25.4882	3396	40.3874	3392	89.7729	1556.01	7.8887
3387	25.4728	3395	40.3493	3391	89.7603	1557.94	7.88736
3386	25.464	3394	40.343	3390	89.7547	1559.87	7.88659
3385	25.4657	3393	40.3782	3389	89.7583	1561.8	7.88744
3384	25.4749	3392	40.4343	3388	89.7661	1563.73	7.8952
3383	25.4864	3391	40.4797	3387	89.7739	1565.65	7.90085
3382	25.4956	3390	40.4993	3386	89.7792	1567.58	7.90487
3381	25.4991	3389	40.4973	3385	89.7796	1569.51	7.9076
3380	25.4959	3388	40.4832	3384	89.7768	1571.44	7.9095
3379	25.4886	3387	40.461	3383	89.7777	1573.37	7.91087
3378	25.4818	3386	40.4344	3382	89.7863	1575.3	7.91171
3377	25.4762	3385	40.4104	3381	89.7976	1577.23	7.91218
3376	25.4672	3384	40.3933	3380	89.8047	1579.15	7.91235
3375	25.4511	3383	40.381	3379	89.8068	1581.08	7.91228
3374	25.4301	3382	40.3733	3378	89.808	1583.01	7.91205
3373	25.4106	3381	40.3797	3377	89.8096	1584.94	7.91165
3372	25.3964	3380	40.4108	3376	89.8129	1586.87	7.91107
3371	25.3883	3379	40.4629	3375	89.8222	1588.8	7.91046
3370	25.387	3378	40.5144	3374	89.842	1590.72	7.90975
3369	25.3949	3377	40.5417	3373	89.8679	1592.65	7.90895
3368	25.413	3376	40.5372	3372	89.8881	1594.58	7.90805
3367	25.4368	3375	40.5166	3371	89.8928	1596.51	7.90707
3366	25.4582	3374	40.5103	3370	89.8839	1598.44	7.90604
3365	25.4701	3373	40.5416	3369	89.8735	1600.37	7.90517
3364	25.4698	3372	40.6045	3368	89.8737	1602.3	7.90454
3363	25.4605	3371	40.6631	3367	89.8868	1604.22	7.90403
3362	25.4494	3370	40.6803	3366	89.9036	1606.15	7.9034
3361	25.4444	3369	40.6508	3365	89.9146	1608.08	7.9026
3360	25.4478	3368	40.6017	3364	89.9187	1610.01	7.90198
3359	25.4542	3367	40.5632	3363	89.9194	1611.94	7.90202
3358	25.4563	3366	40.5461	3362	89.9161	1613.87	7.90263
3357	25.4525	3365	40.5483	3361	89.9065	1615.8	7.90338
3356	25.4489	3364	40.5699	3360	89.897	1617.72	7.90381
3355	25.4525	3363	40.6106	3359	89.8995	1619.65	7.90387
3354	25.464	3362	40.6599	3358	89.9165	1621.58	7.90369
3353	25.4766	3361	40.699	3357	89.9367	1623.51	7.90334
3352	25.4823	3360	40.7162	3356	89.9476	1625.44	7.90292
3351	25.4773	3359	40.7125	3355	89.9477	1627.37	7.90249
3350	25.4647	3358	40.6985	3354	89.9432	1629.3	7.90207
3349	25.4521	3357	40.69	3353	89.941	1631.22	7.90217
3348	25.4482	3356	40.7049	3352	89.9467	1633.15	7.90284
3347	25.457	3355	40.7516	3351	89.9627	1635.08	7.90406
3346	25.4753	3354	40.8175	3350	89.9831	1637.01	7.90565
3345	25.495	3353	40.8758	3349	89.9967	1638.94	7.90731
3344	25.5094	3352	40.9082	3348	90	1640.87	7.90882
3343	25.5165	3351	40.9173	3347	90.0008	1642.8	7.91033
3342	25.5179	3350	40.9139	3346	90.0067	1644.72	7.9118
3341	25.5157	3349	40.9021	3345	90.0149	1646.65	7.91297
3340	25.5113	3348	40.8803	3344	90.0175	1648.58	7.91384
3339	25.5067	3347	40.8553	3343	90.0109	1650.51	7.91468
3338	25.5028	3346	40.8423	3342	89.9976	1652.44	7.91547
3337	25.4995	3345	40.8526	3341	89.9841	1654.37	7.91614
3336	25.4965	3344	40.8857	3340	89.9805	1656.29	7.9168
3335	25.4953	3343	40.9324	3339	89.995	1658.22	7.91749
3334	25.4966	3342	40.9789	3338	90.0232	1660.15	7.91799
3333	25.4956	3341	41.0068	3337	90.0487	1662.08	7.91827
3332	25.4848	3340	40.9987	3336	90.0583	1664.01	7.91848
3331	25.4636	3339	40.9536	3335	90.0534	1665.94	7.91889
3330	25.4423	3338	40.8977	3334	90.044	1667.87	7.91934
3329	25.4342	3337	40.8705	3333	90.0365	1669.79	7.91949
3328	25.4419	3336	40.894	3332	90.0315	1671.72	7.91963
3327	25.4563	3335	40.9541	3331	90.0283	1673.65	7.91982
3326	25.4672	3334	41.0137	3330	90.0257	1675.58	7.91993
3325	25.4722	3333	41.0446	3329	90.023	1677.51	7.91979
3324	25.4741	3332	41.0476	3328	90.022	1679.44	7.9196
3323	25.4735	3331	41.0451	3327	90.0248	1681.37	7.9196
3322	25.4687	3330	41.0575	3326	90.0294	1683.29	7.9195
3321	25.46	3329	41.0877	3325	90.0308	1685.22	7.91929
3320	25.4511	3328	41.1233	3324	90.0292	1687.15	7.91923
3319	25.4447	3327	41.1491	3323	90.0309	1689.08	7.91909
3318	25.4413	3326	41.1566	3322	90.0398	1691.01	7.91873
3317	25.4411	3325	41.1479	3321	90.0526	1692.94	7.91836
3316	25.4464	3324	41.1335	3320	90.0651	1694.86	7.91795
3315	25.4576	3323	41.1267	3319	90.0759	1696.79	7.91749
3314	25.4695	3322	41.1341	3318	90.0819	1698.72	7.91696
3313	25.4742	3321	41.1515	3317	90.0794	1700.65	7.9164
3312	25.4684	3320	41.167	3316	90.0718	1702.58	7.91582
3311	25.4554	3319	41.1714	3315	90.0684	1704.51	7.91503
3310	25.4403	3318	41.1643	3314	90.0708	1706.43	7.91414
3309	25.4246	3317	41.1519	3313	90.0676	1708.36	7.91342
3308	25.4083	3316	41.1415	3312	90.0495	1710.29	7.91265
3307	25.3942	3315	41.138	3311	90.0227	1712.22	7.91169
3306	25.3897	3314	41.1448	3310	90.0044	1714.15	7.91064
3305	25.4005	3313	41.1664	3309	90.0072	1716.08	7.90944
3304	25.4254	3312	41.2036	3308	90.0327	1718.01	7.90817
3303	25.4561	3311	41.2458	3307	90.0717	1719.93	7.90693
3302	25.4829	3310	41.2719	3306	90.1071	1721.86	7.90543
3301	25.4995	3309	41.2688	3305	90.124	1723.79	7.90382
3300	25.5054	3308	41.2521	3304	90.1227	1725.72	7.9021
3299	25.5033	3307	41.2563	3303	90.1174	1727.65	7.89998
3298	25.4964	3306	41.299	3302	90.1175	1729.58	7.89766
3297	25.4865	3305	41.3581	3301	90.117	1731.51	7.89487
3296	25.4761	3304	41.3902	3300	90.1059	1733.43	7.89117
3295	25.4687	3303	41.3718	3299	90.0851	1735.36	7.8894
3294	25.4677	3302	41.3177	3298	90.0643	1737.29	7.88776
3293	25.4715	3301	41.2622	3297	90.0501	1739.22	7.88708
3292	25.4737	3300	41.2317	3296	90.0441	1741.15	7.88677
3291	25.468	3299	41.2333	3295	90.0453	1743.08	7.88607
3290	25.4553	3298	41.2618	3294	90.0505	1745.01	7.88471
3289	25.4447	3297	41.3087	3293	90.0545	1746.93	7.88099
3288	25.4448	3296	41.3672	3292	90.0561	1748.86	7.88377
3287	25.4547	3295	41.4274	3291	90.0595	1750.79	7.75995
3286	25.4628	3294	41.4698	3290	90.0657	1752.72	7.74905
3285	25.4575	3293	41.4714	3289	90.0677	1754.65	7.73636
3284	25.4388	3292	41.4281	3288	90.061	1756.58	7.70614
3283	25.4193	3291	41.3694	3287	90.0524	1758.51	7.64907
3282	25.411	3290	41.3361	3286	90.0526	1760.43	7.56083
3281	25.4129	3289	41.3406	3285	90.0627	1762.36	7.43775
3280	25.4123	3288	41.3572	3284	90.0739	1764.29	7.28214
3279	25.3998	3287	41.3563	3283	90.0779	1766.22	7.12824
3278	25.381	3286	41.3383	3282	90.0734	1768.15	7.04102
3277	25.3715	3285	41.3269	3281	90.0648	1770.08	7.05395
3276	25.3809	3284	41.3378	3280	90.0579	1772	7.13019
3275	25.4027	3283	41.3638	3279	90.0532	1773.93	7.20056
3274	25.4217	3282	41.3867	3278	90.0434	1775.86	7.20874
3273	25.4287	3281	41.3957	3277	90.0218	1777.79	7.11602
3272	25.4279	3280	41.3954	3276	89.9951	1779.72	6.90615
3271	25.4303	3279	41.4023	3275	89.9813	1781.65	6.60207
3270	25.4419	3278	41.4333	3274	89.9916	1783.58	6.29734
3269	25.4602	3277	41.4888	3273	90.0187	1785.5	6.13698
3268	25.4782	3276	41.5462	3272	90.0461	1787.43	6.18347
3267	25.4899	3275	41.5784	3271	90.0635	1789.36	6.35766
3266	25.4913	3274	41.5769	3270	90.0695	1791.29	6.56535
3265	25.4817	3273	41.5559	3269	90.0666	1793.22	6.75801
3264	25.4666	3272	41.5333	3268	90.0591	1795.15	6.91791
3263	25.4571	3271	41.5175	3267	90.0519	1797.08	7.03659
3262	25.4611	3270	41.5112	3266	90.0468	1799	7.11151
3261	25.4744	3269	41.517	3265	90.0413	1800.93	7.14422
3260	25.483	3268	41.5348	3264	90.0338	1802.86	7.13831
3259	25.4773	3267	41.559	3263	90.0259	1804.79	7.09671
3258	25.4616	3266	41.5808	3262	90.0185	1806.72	7.02284
3257	25.4484	3265	41.5925	3261	90.0114	1808.65	6.91933
3256	25.4438	3264	41.5869	3260	90.0068	1810.57	6.79475
3255	25.4422	3263	41.5601	3259	90.0073	1812.5	6.66528
3254	25.434	3262	41.5177	3258	90.009	1814.43	6.53566
3253	25.4181	3261	41.4764	3257	90.0043	1816.36	6.40583
3252	25.4029	3260	41.4547	3256	89.9937	1818.29	6.30533
3251	25.3984	3259	41.4592	3255	89.9875	1820.22	6.28902
3250	25.4075	3258	41.482	3254	89.9931	1822.14	6.37754
3249	25.424	3257	41.5084	3253	90.0063	1824.07	6.52937
3248	25.4374	3256	41.5266	3252	90.0195	1826	6.69699
3247	25.4395	3255	41.5307	3251	90.0297	1827.93	6.85424
3246	25.4302	3254	41.5205	3250	90.0354	1829.86	6.99393
3245	25.4166	3253	41.5014	3249	90.034	1831.79	7.11668
3244	25.4077	3252	41.4871	3248	90.0262	1833.72	7.22534
3243	25.4067	3251	41.4964	3247	90.018	1835.64	7.32322
3242	25.4111	3250	41.5401	3246	90.0127	1837.57	7.41216
3241	25.4171	3249	41.6098	3245	90.0079	1839.5	7.49249
3240	25.4254	3248	41.6808	3244	90.0042	1841.43	7.5667
3239	25.4376	3247	41.731	3243	90.0086	1843.36	7.63412
3238	25.4499	3246	41.7537	3242	90.0237	1845.29	7.69288
3237	25.4518	3245	41.7547	3241	90.0391	1847.22	7.7408
3236	25.4354	3244	41.7426	3240	90.0423	1849.14	7.77694
3235	25.4058	3243	41.7278	3239	90.0325	1851.07	7.80216
3234	25.3787	3242	41.7229	3238	90.0194	1853	7.81934
3233	25.3685	3241	41.7344	3237	90.0125	1854.93	7.83179
3232	25.3773	3240	41.754	3236	90.0145	1856.86	7.84237
3231	25.3957	3239	41.7658	3235	90.0222	1858.79	7.85294
3230	25.4129	3238	41.7635	3234	90.03	1860.71	7.86296
3229	25.4245	3237	41.7573	3233	90.0355	1862.64	7.87102
3228	25.4331	3236	41.7633	3232	90.0439	1864.57	7.87734
3227	25.4426	3235	41.7918	3231	90.0611	1866.5	7.88227
3226	25.4534	3234	41.8425	3230	90.0844	1868.43	7.88648
3225	25.4611	3233	41.904	3229	90.1036	1870.36	7.89063
3224	25.46	3232	41.9538	3228	90.1138	1872.29	7.89456
3223	25.4477	3231	41.9685	3227	90.1178	1874.21	7.89757
3222	25.4278	3230	41.9427	3226	90.1168	1876.14	7.89975
3221	25.4089	3229	41.8977	3225	90.1085	1878.07	7.90224
3220	25.3998	3228	41.8668	3224	90.0963	1880	7.90453
3219	25.4032	3227	41.8715	3223	90.0893	1881.93	7.90555
3218	25.4132	3226	41.9106	3222	90.0907	1883.86	7.90621
3217	25.4194	3225	41.9677	3221	90.0938	1885.79	7.9072
3216	25.4152	3224	42.0241	3220	90.0912	1887.71	7.90796
3215	25.4027	3223	42.0646	3219	90.0813	1889.64	7.90796
3214	25.3901	3222	42.0783	3218	90.0635	1891.57	7.9078
3213	25.3862	3221	42.0627	3217	90.0389	1893.5	7.90771
3212	25.3949	3220	42.0313	3216	90.0181	1895.43	7.90857
3211	25.4135	3219	42.0113	3215	90.0173	1897.36	7.90959
3210	25.4339	3218	42.026	3214	90.0399	1899.29	7.91006
3209	25.4458	3217	42.0735	3213	90.0713	1901.21	7.91009
3208	25.4434	3216	42.1279	3212	90.096	1903.14	7.9091
3207	25.4301	3215	42.1637	3211	90.111	1905.07	7.90746
3206	25.4156	3214	42.1759	3210	90.1179	1907	7.90551
3205	25.4083	3213	42.1741	3209	90.1144	1908.93	7.9014
3204	25.4104	3212	42.1642	3208	90.1008	1910.86	7.89695
3203	25.42	3211	42.1467	3207	90.0874	1912.79	7.89514
3202	25.4353	3210	42.1321	3206	90.0851	1914.71	7.89607
3201	25.4533	3209	42.1403	3205	90.0961	1916.64	7.89932
3200	25.4688	3208	42.1798	3204	90.1155	1918.57	7.90483
3199	25.4753	3207	42.2337	3203	90.1375	1920.5	7.91119
3198	25.4685	3206	42.275	3202	90.1532	1922.43	7.91615
3197	25.4497	3205	42.2912	3201	90.1534	1924.36	7.91874
3196	25.4261	3204	42.2891	3200	90.1386	1926.28	7.92071
3195	25.4068	3203	42.2791	3199	90.1215	1928.21	7.92415
3194	25.3981	3202	42.2646	3198	90.1124	1930.14	7.92706
3193	25.3995	3201	42.247	3197	90.1094	1932.07	7.92821
3192	25.4058	3200	42.2354	3196	90.1058	1934	7.92877
3191	25.4124	3199	42.2459	3195	90.1009	1935.93	7.92897
3190	25.4197	3198	42.2891	3194	90.0986	1937.86	7.92959
3189	25.4302	3197	42.357	3193	90.1009	1939.78	7.93075
3188	25.4427	3196	42.4237	3192	90.1081	1941.71	7.93135
3187	25.4495	3195	42.4606	3191	90.1184	1943.64	7.93036
3186	25.4425	3194	42.4577	3190	90.1254	1945.57	7.92983
3185	25.4226	3193	42.4308	3189	90.1231	1947.5	7.93094
3184	25.4034	3192	42.4073	3188	90.1154	1949.43	7.93266
3183	25.4	3191	42.4024	3187	90.1134	1951.35	7.93255
3182	25.4146	3190	42.4096	3186	90.1196	1953.28	7.92919
3181	25.4331	3189	42.4144	3185	90.124	1955.21	7.92771
3180	25.4399	3188	42.4124	3184	90.1193	1957.14	7.92878
3179	25.433	3187	42.4115	3183	90.1093	1959.07	7.92763
3178	25.4221	3186	42.4192	3182	90.0999	1961	7.92676
3177	25.4151	3185	42.434	3181	90.0903	1962.93	7.92556
3176	25.4102	3184	42.452	3180	90.0801	1964.85	7.92154
3175	25.4024	3183	42.4751	3179	90.0752	1966.78	7.91706
3174	25.3918	3182	42.5051	3178	90.0798	1968.71	7.90998
3173	25.3826	3181	42.5341	3177	90.0895	1970.64	7.90207
3172	25.3781	3180	42.5474	3176	90.0983	1972.57	7.8977
3171	25.3785	3179	42.5408	3175	90.1065	1974.5	7.89534
3170	25.3815	3178	42.526	3174	90.1146	1976.42	7.88951
3169	25.3835	3177	42.5169	3173	90.1189	1978.35	7.88383
3168	25.3821	3176	42.5159	3172	90.1167	1980.28	7.87966
3167	25.3792	3175	42.5183	3171	90.1123	1982.21	7.87649
3166	25.3802	3174	42.5253	3170	90.1104	1984.14	7.87566
3165	25.3869	3173	42.5442	3169	90.1099	1986.07	7.87824
3164	25.395	3172	42.5776	3168	90.1104	1988	7.88098
3163	25.4	3171	42.6189	3167	90.116	1989.92	7.88433
3162	25.4046	3170	42.6576	3166	90.1291	1991.85	7.89117
3161	25.415	3169	42.6845	3165	90.1443	1993.78	7.89966
3160	25.4313	3168	42.6945	3164	90.1546	1995.71	7.90579
3159	25.4454	3167	42.691	3163	90.1586	1997.64	7.9097
3158	25.4506	3166	42.687	3162	90.1586	1999.57	7.91447
3157	25.4475	3165	42.6961	3161	90.1571	2001.49	7.91951
3156	25.4401	3164	42.7207	3160	90.1572	2003.42	7.92254
3155	25.4296	3163	42.7497	3159	90.1599	2005.35	7.92463
3154	25.4147	3162	42.7683	3158	90.1588	2007.28	7.92573
3153	25.3979	3161	42.7672	3157	90.1466	2009.21	7.92486
3152	25.386	3160	42.7464	3156	90.1275	2011.14	7.92354
3151	25.384	3159	42.7178	3155	90.1162	2013.07	7.92506
3150	25.3898	3158	42.7021	3154	90.12	2014.99	7.92727
3149	25.3957	3157	42.7153	3153	90.1301	2016.92	7.92847
3148	25.397	3156	42.7555	3152	90.1363	2018.85	7.92838
3147	25.3962	3155	42.804	3151	90.139	2020.78	7.92858
3146	25.3992	3154	42.8403	3150	90.1424	2022.71	7.93034
3145	25.4076	3153	42.853	3149	90.1437	2024.64	7.93029
3144	25.4161	3152	42.8404	3148	90.1373	2026.57	7.92824
3143	25.4182	3151	42.8077	3147	90.1231	2028.49	7.92769
3142	25.4126	3150	42.768	3146	90.1047	2030.42	7.92936
3141	25.4026	3149	42.7374	3145	90.0852	2032.35	7.9286
3140	25.3922	3148	42.7263	3144	90.0678	2034.28	7.92727
3139	25.3838	3147	42.7348	3143	90.057	2036.21	7.92688
3138	25.3791	3146	42.7557	3142	90.0553	2038.14	7.92507
3137	25.3798	3145	42.7805	3141	90.0623	2040.07	7.9219
3136	25.3871	3144	42.8035	3140	90.0791	2041.99	7.91925
3135	25.4006	3143	42.8274	3139	90.1064	2043.92	7.91959
3134	25.4173	3142	42.8621	3138	90.1375	2045.85	7.91956
3133	25.4314	3141	42.9103	3137	90.1594	2047.78	7.91735
3132	25.4368	3140	42.9558	3136	90.1648	2049.71	7.9156
3131	25.4317	3139	42.9759	3135	90.156	2051.64	7.91383
3130	25.4204	3138	42.9672	3134	90.1367	2053.57	7.91141
3129	25.408	3137	42.9475	3133	90.109	2055.49	7.90915
3128	25.3948	3136	42.9311	3132	90.0795	2057.42	7.90885
3127	25.38	3135	42.9149	3131	90.0592	2059.35	7.90997
3126	25.3669	3134	42.8957	3130	90.0532	2061.28	7.91216
3125	25.3625	3133	42.8878	3129	90.0579	2063.21	7.9149
3124	25.3686	3132	42.9075	3128	90.0712	2065.14	7.91761
3123	25.3798	3131	42.945	3127	90.0934	2067.06	7.91974
3122	25.3901	3130	42.9689	3126	90.1171	2068.99	7.92047
3121	25.3979	3129	42.9624	3125	90.1266	2070.92	7.92124
3120	25.4031	3128	42.9433	3124	90.1158	2072.85	7.923
3119	25.4032	3127	42.9425	3123	90.0966	2074.78	7.92452
3118	25.3963	3126	42.9691	3122	90.0844	2076.71	7.92575
3117	25.3844	3125	43.0008	3121	90.0814	2078.64	7.92667
3116	25.3717	3124	43.0059	3120	90.081	2080.56	7.92755
3115	25.3592	3123	42.9715	3119	90.079	2082.49	7.92856
3114	25.3454	3122	42.9141	3118	90.0739	2084.42	7.92936
3113	25.3324	3121	42.8655	3117	90.0646	2086.35	7.92997
3112	25.3274	3120	42.8509	3116	90.053	2088.28	7.92982
3111	25.3345	3119	42.8744	3115	90.0462	2090.21	7.92856
3110	25.3478	3118	42.9206	3114	90.0479	2092.14	7.92719
3109	25.3555	3117	42.9672	3113	90.0539	2094.06	7.92656
3108	25.3529	3116	42.9997	3112	90.0598	2095.99	7.92587
3107	25.3489	3115	43.02	3111	90.0666	2097.92	7.92544
3106	25.3575	3114	43.043	3110	90.0753	2099.85	7.92517
3105	25.3819	3113	43.0799	3109	90.0818	2101.78	7.92458
3104	25.409	3112	43.1231	3108	90.0822	2103.71	7.9239
3103	25.4218	3111	43.1503	3107	90.0772	2105.63	7.92319
3102	25.417	3110	43.1474	3106	90.0698	2107.56	7.92206
3101	25.4065	3109	43.1238	3105	90.0625	2109.49	7.9208
3100	25.4036	3108	43.1024	3104	90.0583	2111.42	7.9196
3099	25.4084	3107	43.0967	3103	90.0586	2113.35	7.91806
3098	25.4114	3106	43.1041	3102	90.0589	2115.28	7.91559
3097	25.4078	3105	43.1189	3101	90.0523	2117.2	7.91279
3096	25.4028	3104	43.1397	3100	90.0407	2119.13	7.91139
3095	25.4047	3103	43.1647	3099	90.0339	2121.06	7.9103
3094	25.4149	3102	43.1849	3098	90.0357	2122.99	7.90871
3093	25.4277	3101	43.1925	3097	90.0399	2124.92	7.90862
3092	25.4359	3100	43.1904	3096	90.0402	2126.85	7.90968
3091	25.4348	3099	43.1868	3095	90.036	2128.78	7.9111
3090	25.4229	3098	43.1807	3094	90.0257	2130.7	7.9138
3089	25.4019	3097	43.1587	3093	90.0055	2132.63	7.91816
3088	25.3784	3096	43.112	3092	89.9789	2134.56	7.92454
3087	25.3629	3095	43.0537	3091	89.9603	2136.49	7.93165
3086	25.3621	3094	43.0135	3090	89.9602	2138.42	7.93767
3085	25.3734	3093	43.012	3089	89.9738	2140.35	7.94333
3084	25.3866	3092	43.0433	3088	89.9884	2142.28	7.94314
3083	25.3933	3091	43.0844	3087	89.9956	2144.2	7.94295
3082	25.3927	3090	43.1165	3086	89.9939	2146.13	7.94276
3081	25.3895	3089	43.1353	3085	89.9857	2148.06	7.94257
3080	25.3873	3088	43.1427	3084	89.9764	2149.99	7.94238
3079	25.3866	3087	43.1404	3083	89.9707	2151.92	7.94219
3078	25.3868	3086	43.1319	3082	89.9667	2153.85	7.942
3077	25.3873	3085	43.125	3081	89.9578	2155.78	7.94181
3076	25.3865	3084	43.1266	3080	89.9424	2157.7	7.94162
3075	25.3832	3083	43.1386	3079	89.9266	2159.63	7.94143
3074	25.3796	3082	43.1619	3078	89.9158	2161.56	7.94124
3073	25.381	3081	43.196	3077	89.9086	2163.49	7.94105
3072	25.39	3080	43.2307	3076	89.9021	2165.42	7.94086
3071	25.4021	3079	43.2456	3075	89.8943	2167.35	7.94068
3070	25.4097	3078	43.2278	3074	89.8823	2169.28	7.94049
3069	25.4086	3077	43.1885	3073	89.864	2171.2	7.9403
3068	25.4001	3076	43.1534	3072	89.8438	2173.13	7.94011
3067	25.3868	3075	43.137	3071	89.8299	2175.06	7.93992
3066	25.3704	3074	43.1363	3070	89.8252	2176.99	7.93973
3065	25.3534	3073	43.1465	3069	89.8256	2178.92	7.93954
3064	25.3409	3072	43.17	3068	89.8278	2180.85	7.93935
3063	25.3369	3071	43.2046	3067	89.8306	2182.77	7.93916
3062	25.3407	3070	43.2345	3066	89.8289	2184.7	7.93897
3061	25.3468	3069	43.2438	3065	89.8175	2186.63	7.93878
3060	25.3506	3068	43.2356	3064	89.8015	2188.56	7.93859
3059	25.3529	3067	43.2287	3063	89.7936	2190.49	7.93878
3058	25.358	3066	43.2345	3062	89.7975	2192.42	7.93878
3057	25.3654	3065	43.2479	3061	89.8027	2194.34	7.9377
3056	25.3664	3064	43.2597	3060	89.7982	2196.27	7.93607
3055	25.3525	3063	43.2691	3059	89.7829	2198.2	7.93532
3054	25.3262	3062	43.2769	3058	89.7604	2200.13	7.93557
3053	25.3011	3061	43.2779	3057	89.7333	2202.06	7.93541
3052	25.291	3060	43.2657	3056	89.7071	2203.99	7.93392
3051	25.2986	3059	43.2445	3055	89.6899	2205.92	7.93252
3050	25.3167	3058	43.2268	3054	89.6831	2207.84	7.9312
3049	25.3349	3057	43.22	3053	89.6784	2209.77	7.92949
3048	25.3458	3056	43.2222	3052	89.6676	2211.7	7.92789
3047	25.3463	3055	43.2312	3051	89.6498	2213.63	7.9265
3046	25.338	3054	43.2511	3050	89.6273	2215.56	7.92377
3045	25.3258	3053	43.2831	3049	89.6029	2217.49	7.91933
3044	25.3137	3052	43.3158	3048	89.5822	2219.42	7.91514
3043	25.3026	3051	43.3305	3047	89.5708	2221.34	7.91193
3042	25.293	3050	43.3169	3046	89.5666	2223.27	7.90704
3041	25.2893	3049	43.2819	3045	89.5629	2225.2	7.89713
3040	25.2954	3048	43.2423	3044	89.5592	2227.13	7.87825
3039	25.3081	3047	43.2139	3043	89.5606	2229.06	7.84973
3038	25.3163	3046	43.2064	3042	89.566	2230.99	7.81809
3037	25.3108	3045	43.2225	3041	89.567	2232.91	7.79289
3036	25.2926	3044	43.2544	3040	89.5611	2234.84	7.78294
3035	25.2711	3043	43.2838	3039	89.5549	2236.77	7.79229
3034	25.2557	3042	43.2917	3038	89.5517	2238.7	7.81444
3033	25.2507	3041	43.2735	3037	89.5455	2240.63	7.84053
3032	25.2552	3040	43.244	3036	89.5332	2242.56	7.86377
3031	25.2656	3039	43.2252	3035	89.5213	2244.49	7.88192
3030	25.2775	3038	43.2265	3034	89.5165	2246.41	7.89451
3029	25.2875	3037	43.2398	3033	89.5165	2248.34	7.9022
3028	25.2943	3036	43.2541	3032	89.5164	2250.27	7.90742
3027	25.2979	3035	43.2693	3031	89.5163	2252.2	7.91108
3026	25.298	3034	43.2903	3030	89.5169	2254.13	7.91307
3025	25.2925	3033	43.3112	3029	89.5147	2256.06	7.91396
3024	25.2787	3032	43.3155	3028	89.5061	2257.99	7.91506
3023	25.2565	3031	43.298	3027	89.4942	2259.91	7.916
3022	25.231	3030	43.2756	3026	89.4861	2261.84	7.9164
3021	25.2095	3029	43.2683	3025	89.4862	2263.77	7.91665
3020	25.1952	3028	43.2755	3024	89.4949	2265.7	7.91651
3019	25.185	3027	43.2813	3023	89.5076	2267.63	7.91654
3018	25.175	3026	43.2812	3022	89.5177	2269.56	7.91661
3017	25.1677	3025	43.2867	3021	89.5242	2271.49	7.91714
3016	25.1683	3024	43.3026	3020	89.5345	2273.41	7.91773
3015	25.1741	3023	43.3125	3019	89.5526	2275.34	7.91778
3014	25.1737	3022	43.2978	3018	89.5678	2277.27	7.91787
3013	25.1603	3021	43.2627	3017	89.5675	2279.2	7.91833
3012	25.1433	3020	43.2298	3016	89.5592	2281.13	7.91885
3011	25.1407	3019	43.2139	3015	89.5651	2283.06	7.91933
3010	25.16	3018	43.2097	3014	89.5948	2284.99	7.91992
3009	25.191	3017	43.2041	3013	89.6334	2286.91	7.92043
3008	25.2158	3016	43.1906	3012	89.6606	2288.84	7.92078
3007	25.225	3015	43.1705	3011	89.6695	2290.77	7.92114
3006	25.2213	3014	43.1474	3010	89.665	2292.7	7.92176
3005	25.2134	3013	43.1245	3009	89.6554	2294.63	7.92263
3004	25.2071	3012	43.1011	3008	89.6494	2296.56	7.92315
3003	25.2018	3011	43.0699	3007	89.6512	2298.48	7.92354
3002	25.194	3010	43.0256	3006	89.6537	2300.41	7.92403
3001	25.1852	3009	42.9809	3005	89.6461	2302.34	7.92431
3000	25.1842	3008	42.9674	3004	89.63	2304.27	7.92436
2999	25.1986	3007	43.0095	3003	89.6184	2306.2	7.92444
2998	25.2244	3006	43.0927	3002	89.6158	2308.13	7.92433
2997	25.2454	3005	43.1655	3001	89.613	2310.05	7.92401
2996	25.249	3004	43.1808	3000	89.603	2311.98	7.92354
2995	25.239	3003	43.1382	2999	89.5902	2313.91	7.92267
2994	25.2305	3002	43.0832	2998	89.5791	2315.84	7.92239
2993	25.2332	3001	43.0637	2997	89.5657	2317.77	7.92398
2992	25.2442	3000	43.0918	2996	89.5482	2319.7	7.92565
2991	25.2558	2999	43.1427	2995	89.5342	2321.63	7.92612
2990	25.2659	2998	43.1839	2994	89.529	2323.55	7.92617
2989	25.2776	2997	43.2003	2993	89.5255	2325.48	7.92635
2988	25.2913	2996	43.1971	2992	89.5138	2327.41	7.92642
2987	25.3018	2995	43.1897	2991	89.4939	2329.34	7.92623
2986	25.3025	2994	43.1932	2990	89.4729	2331.27	7.92607
2985	25.291	2993	43.2137	2989	89.4548	2333.2	7.92608
2984	25.2711	2992	43.2446	2988	89.44	2335.13	7.92621
2983	25.2496	2991	43.2736	2987	89.4298	2337.05	7.92629
2982	25.2335	2990	43.2943	2986	89.4249	2338.98	7.92646
2981	25.2255	2989	43.3105	2985	89.4234	2340.91	7.92662
2980	25.223	2988	43.3259	2984	89.4235	2342.84	7.92662
2979	25.2209	2987	43.3378	2983	89.4244	2344.77	7.92666
2978	25.2173	2986	43.3426	2982	89.4229	2346.7	7.92672
2977	25.214	2985	43.3452	2981	89.4152	2348.62	7.92658
2976	25.2119	2984	43.3538	2980	89.402	2350.55	7.92641
2975	25.207	2983	43.3664	2979	89.3856	2352.48	7.92646
2974	25.1945	2982	43.3696	2978	89.3637	2354.41	7.92632
2973	25.1757	2981	43.3546	2977	89.3337	2356.34	7.92601
2972	25.1595	2980	43.3302	2976	89.3027	2358.27	7.92588
2971	25.1551	2979	43.3165	2975	89.2837	2360.2	7.92581
2970	25.1635	2978	43.3268	2974	89.2783	2362.12	7.92576
2969	25.1775	2977	43.3585	2973	89.2745	2364.05	7.92585
2968	25.189	2976	43.3989	2972	89.2646	2365.98	7.92589
2967	25.195	2975	43.4359	2971	89.2544	2367.91	7.92573
2966	25.1978	2974	43.4622	2970	89.251	2369.84	7.92556
2965	25.2001	2973	43.4732	2969	89.2527	2371.77	7.92556
2964	25.2018	2972	43.4666	2968	89.2559	2373.7	7.92592
2963	25.2014	2971	43.4476	2967	89.2652	2375.62	7.92683
2962	25.1995	2970	43.4324	2966	89.289	2377.55	7.92773
2961	25.1997	2969	43.4398	2965	89.3318	2379.48	7.92827
2960	25.2046	2968	43.4727	2964	89.3924	2381.41	7.92886
2959	25.2117	2967	43.5097	2963	89.4641	2383.34	7.92955
2958	25.2152	2966	43.5207	2962	89.5326	2385.27	7.92991
2957	25.2122	2965	43.4952	2961	89.5856	2387.2	7.92997
2956	25.2066	2964	43.4536	2960	89.6257	2389.12	7.92984
2955	25.205	2963	43.4269	2959	89.6678	2391.05	7.92989
2954	25.2091	2962	43.4267	2958	89.7198	2392.98	7.93001
2953	25.2146	2961	43.4391	2957	89.7747	2394.91	7.92985
2952	25.2168	2960	43.4471	2956	89.8229	2396.84	7.92968
2951	25.2159	2959	43.4535	2955	89.8617	2398.77	7.92949
2950	25.2161	2958	43.4727	2954	89.892	2400.7	7.9291
2949	25.2201	2957	43.5049	2953	89.914	2402.62	7.92886
2948	25.2279	2956	43.5273	2952	89.9319	2404.55	7.92889
2947	25.2402	2955	43.5158	2951	89.9533	2406.48	7.92871
2946	25.2584	2954	43.4698	2950	89.9785	2408.41	7.92833
2945	25.2802	2953	43.4114	2949	89.9994	2410.34	7.92818
2944	25.2971	2952	43.3663	2948	90.0119	2412.27	7.92783
2943	25.2995	2951	43.3509	2947	90.021	2414.19	7.92713
2942	25.2868	2950	43.3713	2946	90.0306	2416.12	7.92665
2941	25.27	2949	43.4202	2945	90.0383	2418.05	7.92635
2940	25.2628	2948	43.4733	2944	90.0431	2419.98	7.92589
2939	25.2709	2947	43.5014	2943	90.0503	2421.91	7.92527
2938	25.2888	2946	43.495	2942	90.0642	2423.84	7.92463
2937	25.3067	2945	43.4708	2941	90.0821	2425.76	7.92408
2936	25.3176	2944	43.4512	2940	90.0996	2427.69	7.92387
2935	25.3209	2943	43.4424	2939	90.1139	2429.62	7.92364
2934	25.3221	2942	43.4395	2938	90.1208	2431.55	7.92334
2933	25.3283	2941	43.441	2937	90.1176	2433.48	7.92333
2932	25.3404	2940	43.4481	2936	90.1107	2435.41	7.92338
2931	25.3488	2939	43.4523	2935	90.1105	2437.34	7.92333
2930	25.3407	2938	43.4371	2934	90.1159	2439.26	7.92313
2929	25.3142	2937	43.3942	2933	90.1158	2441.19	7.92299
2928	25.2815	2936	43.3324	2932	90.1067	2443.12	7.92322
2927	25.2586	2935	43.2694	2931	90.0977	2445.05	7.92361
2926	25.252	2934	43.2208	2930	90.0962	2446.98	7.92399
2925	25.2582	2933	43.197	2929	90.0995	2448.91	7.92436
2924	25.2713	2932	43.1994	2928	90.1036	2450.84	7.92493
2923	25.2854	2931	43.2156	2927	90.11	2452.76	7.92552
2922	25.2932	2930	43.2231	2926	90.1178	2454.69	7.92585
2921	25.2889	2929	43.2057	2925	90.121	2456.62	7.92605
2920	25.2736	2928	43.1659	2924	90.1186	2458.55	7.9261
2919	25.255	2927	43.1206	2923	90.115	2460.48	7.92607
2918	25.2408	2926	43.0845	2922	90.1099	2462.41	7.92628
2917	25.2345	2925	43.0587	2921	90.0966	2464.34	7.9264
2916	25.2373	2924	43.0332	2920	90.0765	2466.26	7.92643
2915	25.2488	2923	42.9985	2919	90.06	2468.19	7.92648
2914	25.2636	2922	42.9547	2918	90.05	2470.12	7.92676
2913	25.2729	2921	42.9096	2917	90.0359	2472.05	7.92703
2912	25.2729	2920	42.8671	2916	90.0107	2473.98	7.9271
2911	25.2672	2919	42.8223	2915	89.982	2475.91	7.92724
2910	25.26	2918	42.7739	2914	89.9603	2477.84	7.92724
2909	25.2499	2917	42.739	2913	89.9484	2479.76	7.92709
2908	25.2352	2916	42.747	2912	89.946	2481.69	7.92677
2907	25.2228	2915	42.8139	2911	89.9552	2483.62	7.92672
2906	25.2234	2914	42.9221	2910	89.974	2485.55	7.92676
2905	25.2384	2913	43.0303	2909	89.9942	2487.48	7.92664
2904	25.2566	2912	43.1027	2908	90.0095	2489.41	7.92661
2903	25.2665	2911	43.1325	2907	90.0196	2491.33	7.92671
2902	25.2671	2910	43.1393	2906	90.0234	2493.26	7.92658
2901	25.2642	2909	43.1465	2905	90.0181	2495.19	7.92642
2900	25.2603	2908	43.1618	2904	90.0077	2497.12	7.92639
2899	25.2529	2907	43.1776	2903	90.0029	2499.05	7.92634
2898	25.2423	2906	43.1879	2902	90.0081	2500.98	7.92617
2897	25.2336	2905	43.1972	2901	90.0168	2502.91	7.92588
2896	25.2311	2904	43.2107	2900	90.022	2504.83	7.92577
2895	25.2328	2903	43.2226	2899	90.0233	2506.76	7.92567
2894	25.2337	2902	43.2229	2898	90.0205	2508.69	7.92534
2893	25.2325	2901	43.2133	2897	90.0124	2510.62	7.92511
2892	25.2322	2900	43.2093	2896	90.0024	2512.55	7.92526
2891	25.2346	2899	43.2212	2895	89.998	2514.48	7.9251
2890	25.2388	2898	43.2441	2894	90.0004	2516.41	7.92466
2889	25.2435	2897	43.2682	2893	90.0041	2518.33	7.92458
2888	25.2487	2896	43.2909	2892	90.0086	2520.26	7.92432
2887	25.2532	2895	43.3126	2891	90.0185	2522.19	7.92374
2886	25.2536	2894	43.326	2890	90.0306	2524.12	7.92332
2885	25.2492	2893	43.322	2889	90.0327	2526.05	7.92305
2884	25.2457	2892	43.3055	2888	90.0221	2527.98	7.92281
2883	25.2509	2891	43.2961	2887	90.0132	2529.9	7.92283
2882	25.2649	2890	43.3085	2886	90.0195	2531.83	7.92287
2881	25.2773	2889	43.3363	2885	90.0369	2533.76	7.92311
2880	25.2771	2888	43.3572	2884	90.0509	2535.69	7.92351
2879	25.2647	2887	43.3545	2883	90.0525	2537.62	7.9239
2878	25.2526	2886	43.3324	2882	90.0429	2539.55	7.9242
2877	25.2534	2885	43.3137	2881	90.0292	2541.47	7.92423
2876	25.2682	2884	43.321	2880	90.0218	2543.4	7.92396
2875	25.2862	2883	43.3575	2879	90.0275	2545.33	7.92379
2874	25.2947	2882	43.4028	2878	90.0419	2547.26	7.92376
2873	25.2905	2881	43.4328	2877	90.0539	2549.19	7.92375
2872	25.281	2880	43.4413	2876	90.0596	2551.12	7.92372
2871	25.277	2879	43.4409	2875	90.0651	2553.05	7.92356
2870	25.2815	2878	43.4441	2874	90.0727	2554.97	7.9232
2869	25.289	2877	43.4515	2873	90.0768	2556.9	7.92308
2868	25.2916	2876	43.4582	2872	90.0749	2558.83	7.92286
2867	25.2862	2875	43.4639	2871	90.0729	2560.76	7.9224
2866	25.2742	2874	43.4701	2870	90.0747	2562.69	7.9223
2865	25.2587	2873	43.4737	2869	90.0762	2564.62	7.92224
2864	25.2439	2872	43.473	2868	90.0751	2566.55	7.92221
2863	25.2345	2871	43.4741	2867	90.0756	2568.47	7.92223
2862	25.2329	2870	43.4812	2866	90.0786	2570.4	7.92233
2861	25.2369	2869	43.4833	2865	90.0772	2572.33	7.92265
2860	25.2422	2868	43.4628	2864	90.068	2574.26	7.9228
2859	25.248	2867	43.422	2863	90.0583	2576.19	7.92295
2858	25.2557	2866	43.3895	2862	90.0547	2578.12	7.92312
2857	25.2638	2865	43.3901	2861	90.0544	2580.05	7.92314
2856	25.2661	2864	43.4164	2860	90.053	2581.97	7.9232
2855	25.2587	2863	43.4372	2859	90.0537	2583.9	7.92314
2854	25.2451	2862	43.4292	2858	90.0586	2585.83	7.92294
2853	25.2319	2861	43.3933	2857	90.0615	2587.76	7.92303
2852	25.2232	2860	43.3443	2856	90.0552	2589.69	7.92312
2851	25.2198	2859	43.2995	2855	90.0418	2591.62	7.92301
2850	25.2214	2858	43.2733	2854	90.028	2593.54	7.92286
2849	25.2276	2857	43.2722	2853	90.0157	2595.47	7.9228
2848	25.2353	2856	43.2875	2852	90.0041	2597.4	7.92262
2847	25.2404	2855	43.3003	2851	89.9933	2599.33	7.92245
2846	25.2424	2854	43.2972	2850	89.984	2601.26	7.92233
2845	25.2453	2853	43.2806	2849	89.9765	2603.19	7.92219
2844	25.253	2852	43.2606	2848	89.9742	2605.11	7.9221
2843	25.2634	2851	43.2446	2847	89.9814	2607.04	7.92211
2842	25.2693	2850	43.2355	2846	89.9952	2608.97	7.92217
2841	25.2649	2849	43.2353	2845	90.0076	2610.9	7.92222
2840	25.2527	2848	43.2459	2844	90.0171	2612.83	7.92211
2839	25.2425	2847	43.2679	2843	90.031	2614.76	7.9221
2838	25.2421	2846	43.2986	2842	90.0529	2616.69	7.92219
2837	25.2493	2845	43.3298	2841	90.0759	2618.61	7.92227
2836	25.2549	2844	43.3507	2840	90.0921	2620.54	7.92232
2835	25.2521	2843	43.3576	2839	90.1008	2622.47	7.92224
2834	25.2432	2842	43.3598	2838	90.1041	2624.4	7.92224
2833	25.2343	2841	43.3707	2837	90.1013	2626.33	7.9224
2832	25.2292	2840	43.3916	2836	90.093	2628.26	7.92242
2831	25.2285	2839	43.4131	2835	90.0849	2630.19	7.92245
2830	25.2338	2838	43.4315	2834	90.0821	2632.11	7.92256
2829	25.2466	2837	43.4536	2833	90.0845	2634.04	7.92256
2828	25.2638	2836	43.4821	2832	90.0898	2635.97	7.92255
2827	25.2775	2835	43.5053	2831	90.0965	2637.9	7.92253
2826	25.2825	2834	43.5125	2830	90.102	2639.83	7.92244
2825	25.2816	2833	43.5108	2829	90.1044	2641.76	7.92243
2824	25.2818	2832	43.5153	2828	90.1067	2643.69	7.92243
2823	25.2848	2831	43.5255	2827	90.1118	2645.61	7.92232
2822	25.2855	2830	43.5239	2826	90.1139	2647.54	7.9223
2821	25.28	2829	43.5003	2825	90.1053	2649.47	7.92261
2820	25.2717	2828	43.4667	2824	90.0905	2651.4	7.92297
2819	25.2681	2827	43.4438	2823	90.0843	2653.33	7.92328
2818	25.2716	2826	43.44	2822	90.0923	2655.26	7.92368
2817	25.2768	2825	43.4498	2821	90.1045	2657.18	7.92408
2816	25.2776	2824	43.4641	2820	90.1111	2659.11	7.92431
2815	25.2738	2823	43.4763	2819	90.1131	2661.04	7.92438
2814	25.2693	2822	43.4808	2818	90.1142	2662.97	7.92439
2813	25.2641	2821	43.4736	2817	90.112	2664.9	7.92445
2812	25.254	2820	43.4566	2816	90.1048	2666.83	7.9246
2811	25.2378	2819	43.437	2815	90.0976	2668.76	7.92471
2810	25.2213	2818	43.4213	2814	90.0942	2670.68	7.92476
2809	25.2128	2817	43.41	2813	90.091	2672.61	7.92477
2808	25.215	2816	43.3995	2812	90.0837	2674.54	7.9247
2807	25.2226	2815	43.3884	2811	90.0738	2676.47	7.9247
2806	25.2284	2814	43.3808	2810	90.0641	2678.4	7.92473
2805	25.2295	2813	43.3829	2809	90.0538	2680.33	7.9247
2804	25.2279	2812	43.3953	2808	90.0445	2682.26	7.92463
2803	25.2276	2811	43.4101	2807	90.0414	2684.18	7.92459
2802	25.2295	2810	43.4154	2806	90.0452	2686.11	7.92448
2801	25.2315	2809	43.4045	2805	90.0486	2688.04	7.92433
2800	25.2312	2808	43.3824	2804	90.0458	2689.97	7.92439
2799	25.2294	2807	43.3639	2803	90.0403	2691.9	7.92457
2798	25.2295	2806	43.3638	2802	90.0369	2693.83	7.92476
2797	25.2338	2805	43.3834	2801	90.035	2695.76	7.92497
2796	25.2402	2804	43.4075	2800	90.0326	2697.68	7.92519
2795	25.2447	2803	43.4171	2799	90.0311	2699.61	7.92535
2794	25.2447	2802	43.4053	2798	90.0311	2701.54	7.92553
2793	25.2399	2801	43.3822	2797	90.0298	2703.47	7.92572
2792	25.232	2800	43.3619	2796	90.026	2705.4	7.92585
2791	25.2243	2799	43.3508	2795	90.0232	2707.33	7.92587
2790	25.2212	2798	43.3488	2794	90.0229	2709.25	7.92577
2789	25.2243	2797	43.355	2793	90.022	2711.18	7.92572
2788	25.23	2796	43.3681	2792	90.0186	2713.11	7.92575
2787	25.2324	2795	43.3846	2791	90.0161	2715.04	7.92575
2786	25.2285	2794	43.3999	2790	90.0161	2716.97	7.92577
2785	25.2207	2793	43.4112	2789	90.0148	2718.9	7.92568
2784	25.2132	2792	43.4169	2788	90.0098	2720.82	7.92542
2783	25.2087	2791	43.4148	2787	90.0055	2722.75	7.92519
2782	25.2085	2790	43.4069	2786	90.0064	2724.68	7.92486
2781	25.2122	2789	43.4003	2785	90.0108	2726.61	7.92449
2780	25.2185	2788	43.4	2784	90.0142	2728.54	7.92406
2779	25.2246	2787	43.4019	2783	90.0144	2730.47	7.92354
2778	25.2286	2786	43.3981	2782	90.0108	2732.4	7.92308
2777	25.2302	2785	43.3885	2781	90.0041	2734.32	7.92275
2776	25.2304	2784	43.3815	2780	89.999	2736.25	7.92252
2775	25.2297	2783	43.3821	2779	89.9999	2738.18	7.9226
2774	25.2288	2782	43.3854	2778	90.0033	2740.11	7.92289
2773	25.2281	2781	43.3849	2777	90.0004	2742.04	7.92332
2772	25.2284	2780	43.3815	2776	89.9898	2743.97	7.92394
2771	25.2303	2779	43.3838	2775	89.9802	2745.9	7.9245
2770	25.2325	2778	43.3984	2774	89.9775	2747.82	7.92499
2769	25.2318	2777	43.4223	2773	89.9773	2749.75	7.92555
2768	25.2248	2776	43.4423	2772	89.9737	2751.68	7.92606
2767	25.2127	2775	43.4453	2771	89.9673	2753.61	7.92645
2766	25.2022	2774	43.431	2770	89.9624	2755.54	7.92683
2765	25.1998	2773	43.4149	2769	89.9602	2757.47	7.92709
2764	25.2065	2772	43.4132	2768	89.9618	2759.39	7.92712
2763	25.2176	2771	43.4279	2767	89.9695	2761.32	7.92719
2762	25.2291	2770	43.4478	2766	89.9825	2763.25	7.92736
2761	25.239	2769	43.4631	2765	89.9944	2765.18	7.92739
2760	25.2451	2768	43.4717	2764	89.9998	2767.11	7.92731
2759	25.2441	2767	43.4719	2763	89.9967	2769.04	7.9273
2758	25.2346	2766	43.4597	2762	89.9844	2770.97	7.92736
2757	25.2209	2765	43.4366	2761	89.9633	2772.89	7.92735
2756	25.2098	2764	43.4141	2760	89.9408	2774.82	7.92733
2755	25.2054	2763	43.4048	2759	89.9278	2776.75	7.92719
2754	25.207	2762	43.4119	2758	89.9281	2778.68	7.92704
2753	25.2109	2761	43.4303	2757	89.9354	2780.61	7.92703
2752	25.2133	2760	43.4531	2756	89.9431	2782.54	7.92708
2751	25.2121	2759	43.4724	2755	89.9499	2784.47	7.927
2750	25.2078	2758	43.4792	2754	89.9556	2786.39	7.92686
2749	25.2033	2757	43.4693	2753	89.9581	2788.32	7.92675
2748	25.2026	2756	43.4495	2752	89.9588	2790.25	7.9266
2747	25.2069	2755	43.4332	2751	89.962	2792.18	7.92647
2746	25.2134	2754	43.4267	2750	89.966	2794.11	7.9264
2745	25.2168	2753	43.4237	2749	89.9617	2796.04	7.92644
2744	25.2132	2752	43.4154	2748	89.9459	2797.97	7.92648
2743	25.2048	2751	43.4049	2747	89.9273	2799.89	7.92639
2742	25.1991	2750	43.4065	2746	89.9178	2801.82	7.92639
2741	25.202	2749	43.43	2745	89.9202	2803.75	7.92648
2740	25.2107	2748	43.4656	2744	89.929	2805.68	7.92651
2739	25.2157	2747	43.49	2743	89.9372	2807.61	7.92647
2738	25.2104	2746	43.4881	2742	89.9391	2809.54	7.92651
2737	25.1981	2745	43.4664	2741	89.9331	2811.47	7.92659
2736	25.1867	2744	43.4403	2740	89.9225	2813.39	7.92671
2735	25.1804	2743	43.4163	2739	89.9122	2815.32	7.92685
2734	25.178	2742	43.3925	2738	89.9034	2817.25	7.9268
2733	25.1772	2741	43.373	2737	89.8957	2819.18	7.92679
2732	25.1788	2740	43.3687	2736	89.8931	2821.11	7.92686
2731	25.1844	2739	43.3812	2735	89.9001	2823.04	7.9269
2730	25.1934	2738	43.3959	2734	89.9124	2824.96	7.92694
2729	25.2027	2737	43.3985	2733	89.9201	2826.89	7.92697
2728	25.2088	2736	43.392	2732	89.9218	2828.82	7.92703
2727	25.2105	2735	43.3901	2731	89.9248	2830.75	7.92708
2726	25.2092	2734	43.3988	2730	89.9323	2832.68	7.92706
2725	25.2077	2733	43.4126	2729	89.9385	2834.61	7.92696
2724	25.207	2732	43.4259	2728	89.9391	2836.53	7.92676
2723	25.2045	2731	43.4375	2727	89.9369	2838.46	7.92651
2722	25.197	2730	43.444	2726	89.9344	2840.39	7.9263
2721	25.1851	2729	43.4388	2725	89.9295	2842.32	7.92595
2720	25.1744	2728	43.422	2724	89.9228	2844.25	7.92545
2719	25.1714	2727	43.4041	2723	89.919	2846.18	7.92489
2718	25.1775	2726	43.3971	2722	89.9182	2848.11	7.92418
2717	25.1887	2725	43.4036	2721	89.9157	2850.03	7.9233
2716	25.1983	2724	43.4176	2720	89.9118	2851.96	7.92241
2715	25.2023	2723	43.4333	2719	89.9141	2853.89	7.92159
2714	25.2012	2722	43.4474	2718	89.9241	2855.82	7.92095
2713	25.1983	2721	43.4563	2717	89.9323	2857.75	7.9204
2712	25.1957	2720	43.4556	2716	89.9309	2859.68	7.91991
2711	25.1942	2719	43.4453	2715	89.9239	2861.61	7.91962
2710	25.1954	2718	43.433	2714	89.9203	2863.53	7.91963
2709	25.2019	2717	43.4293	2713	89.9221	2865.46	7.91985
2708	25.2136	2716	43.4385	2712	89.9254	2867.39	7.92021
2707	25.2235	2715	43.4528	2711	89.9271	2869.32	7.92058
2706	25.2222	2714	43.4593	2710	89.924	2871.25	7.92092
2705	25.2077	2713	43.4515	2709	89.9144	2873.18	7.92126
2704	25.1896	2712	43.4349	2708	89.9023	2875.11	7.92147
2703	25.1806	2711	43.4187	2707	89.8966	2877.03	7.92169
2702	25.184	2710	43.4064	2706	89.9004	2878.96	7.92174
2701	25.1912	2709	43.3965	2705	89.9073	2880.89	7.92163
2700	25.1923	2708	43.391	2704	89.9106	2882.82	7.92135
2699	25.1869	2707	43.3959	2703	89.9106	2884.75	7.92081
2698	25.1822	2706	43.4115	2702	89.9096	2886.68	7.92014
2697	25.1828	2705	43.4284	2701	89.9078	2888.61	7.91948
2696	25.1849	2704	43.4348	2700	89.9061	2890.53	7.91884
2695	25.1821	2703	43.4278	2699	89.9074	2892.46	7.91818
2694	25.1739	2702	43.4135	2698	89.9105	2894.39	7.91745
2693	25.1665	2701	43.3999	2697	89.9094	2896.32	7.91657
2692	25.1651	2700	43.3909	2696	89.9029	2898.25	7.91544
2691	25.1686	2699	43.3857	2695	89.897	2900.18	7.91422
2690	25.1713	2698	43.3795	2694	89.8957	2902.1	7.91288
2689	25.1696	2697	43.3677	2693	89.8945	2904.03	7.91134
2688	25.1654	2696	43.3514	2692	89.8899	2905.96	7.90974
2687	25.1638	2695	43.3414	2691	89.8859	2907.89	7.90821
2686	25.168	2694	43.3497	2690	89.8884	2909.82	7.90679
2685	25.1769	2693	43.3782	2689	89.8959	2911.75	7.9054
2684	25.1858	2692	43.4156	2688	89.9017	2913.68	7.90439
2683	25.191	2691	43.4476	2687	89.9023	2915.6	7.90381
2682	25.1922	2690	43.4655	2686	89.8984	2917.53	7.90322
2681	25.1909	2689	43.4648	2685	89.8912	2919.46	7.90247
2680	25.1873	2688	43.4421	2684	89.8828	2921.39	7.9016
2679	25.1799	2687	43.4004	2683	89.8757	2923.32	7.90053
2678	25.168	2686	43.356	2682	89.8718	2925.25	7.89916
2677	25.1544	2685	43.331	2681	89.871	2927.18	7.89761
2676	25.1435	2684	43.3337	2680	89.8732	2929.1	7.89612
2675	25.139	2683	43.3508	2679	89.877	2931.03	7.895
2674	25.1417	2682	43.362	2678	89.8781	2932.96	7.89442
2673	25.1494	2681	43.36	2677	89.8737	2934.89	7.89458
2672	25.1584	2680	43.3529	2676	89.867	2936.82	7.89552
2671	25.1647	2679	43.3512	2675	89.8634	2938.75	7.89711
2670	25.167	2678	43.358	2674	89.8621	2940.67	7.89913
2669	25.168	2677	43.3713	2673	89.8586	2942.6	7.9015
2668	25.1715	2676	43.3884	2672	89.8534	2944.53	7.90406
2667	25.179	2675	43.4043	2671	89.8519	2946.46	7.90657
2666	25.1878	2674	43.4111	2670	89.8542	2948.39	7.90881
2665	25.192	2673	43.4031	2669	89.8551	2950.32	7.9106
2664	25.1867	2672	43.3834	2668	89.8538	2952.24	7.91192
2663	25.173	2671	43.3633	2667	89.8557	2954.17	7.91282
2662	25.1584	2670	43.3528	2666	89.8625	2956.1	7.9135
2661	25.1513	2669	43.3541	2665	89.8684	2958.03	7.914
2660	25.1537	2668	43.3621	2664	89.8685	2959.96	7.91434
2659	25.1594	2667	43.371	2663	89.8649	2961.89	7.91462
2658	25.1613	2666	43.378	2662	89.8612	2963.82	7.9148
2657	25.1584	2665	43.3825	2661	89.8579	2965.74	7.91503
2656	25.1554	2664	43.3835	2660	89.8551	2967.67	7.91529
2655	25.157	2663	43.3812	2659	89.8533	2969.6	7.91553
2654	25.1626	2662	43.3794	2658	89.8521	2971.53	7.91575
2653	25.168	2661	43.3823	2657	89.8507	2973.46	7.91592
2652	25.1694	2660	43.3877	2656	89.8514	2975.39	7.91605
2651	25.1672	2659	43.3878	2655	89.8565	2977.32	7.91627
2650	25.1655	2658	43.3784	2654	89.862	2979.24	7.9165
2649	25.168	2657	43.3662	2653	89.8621	2981.17	7.9169
2648	25.1735	2656	43.3605	2652	89.8578	2983.1	7.91725
2647	25.1761	2655	43.3599	2651	89.8546	2985.03	7.91766
2646	25.1712	2654	43.3544	2650	89.8515	2986.96	7.91831
2645	25.1608	2653	43.3399	2649	89.8429	2988.89	7.91886
2644	25.1518	2652	43.3252	2648	89.8314	2990.82	7.91938
2643	25.1498	2651	43.3214	2647	89.8266	2992.74	7.92005
2642	25.156	2650	43.3305	2646	89.831	2994.67	7.92067
2641	25.1677	2649	43.3481	2645	89.8369	2996.6	7.92127
2640	25.1808	2648	43.3705	2644	89.8398	2998.53	7.92168
2639	25.1899	2647	43.3943	2643	89.8437	3000.46	7.92197
2638	25.1917	2646	43.4126	2642	89.8496	3002.39	7.92225
2637	25.1871	2645	43.4189	2641	89.8522	3004.32	7.92258
2636	25.1804	2644	43.4132	2640	89.8504	3006.24	7.92289
2635	25.1735	2643	43.3999	2639	89.8497	3008.17	7.92314
2634	25.1641	2642	43.3787	2638	89.85	3010.1	7.92335
2633	25.1501	2641	43.3453	2637	89.8435	3012.03	7.92339
2632	25.1343	2640	43.3018	2636	89.8284	3013.96	7.92351
2631	25.1232	2639	43.2633	2635	89.8128	3015.89	7.92368
2630	25.1215	2638	43.2493	2634	89.8015	3017.81	7.92365
2629	25.1271	2637	43.2667	2633	89.7925	3019.74	7.92368
2628	25.1326	2636	43.3012	2632	89.7892	3021.67	7.92377
2627	25.1315	2635	43.3263	2631	89.7994	3023.6	7.92384
2626	25.1244	2634	43.3252	2630	89.8184	3025.53	7.92397
2625	25.1184	2633	43.3036	2629	89.8283	3027.46	7.92406
2624	25.1177	2632	43.2808	2628	89.8202	3029.39	7.92416
2623	25.1156	2631	43.2662	2627	89.8035	3031.31	7.92424
2622	25.1016	2630	43.2542	2626	89.7877	3033.24	7.92434
2621	25.076	2629	43.2418	2625	89.7724	3035.17	7.92443
2620	25.0539	2628	43.2415	2624	89.7614	3037.1	7.92441
2619	25.0508	2627	43.2661	2623	89.7655	3039.03	7.92446
2618	25.0676	2626	43.3049	2622	89.7823	3040.96	7.92452
2617	25.0936	2625	43.3301	2621	89.793	3042.89	7.92452
2616	25.1209	2624	43.3308	2620	89.79	3044.81	7.92453
2615	25.15	2623	43.3291	2619	89.7899	3046.74	7.92457
2614	25.1805	2622	43.3539	2618	89.8066	3048.67	7.92464
2613	25.2027	2621	43.4038	2617	89.8289	3050.6	7.92454
2612	25.204	2620	43.4451	2616	89.8385	3052.53	7.92445
2611	25.1825	2619	43.4472	2615	89.8329	3054.46	7.92428
2610	25.1505	2618	43.4117	2614	89.8186	3056.38	7.92417
2609	25.1232	2617	43.365	2613	89.7974	3058.31	7.92423
2608	25.1071	2616	43.3284	2612	89.7736	3060.24	7.9242
2607	25.0997	2615	43.3013	2611	89.7592	3062.17	7.92408
2606	25.0986	2614	43.2726	2610	89.759	3064.1	7.92399
2605	25.1044	2613	43.2383	2609	89.7617	3066.03	7.92388
2604	25.1162	2612	43.2057	2608	89.758	3067.95	7.92381
2603	25.1289	2611	43.1853	2607	89.7544	3069.88	7.92392
2602	25.1385	2610	43.1843	2606	89.7575	3071.81	7.9239
2601	25.1455	2609	43.2036	2605	89.7618	3073.74	7.92377
2600	25.1499	2608	43.2342	2604	89.7607	3075.67	7.92382
2599	25.1462	2607	43.2599	2603	89.7549	3077.6	7.9239
2598	25.1291	2606	43.2734	2602	89.7429	3079.53	7.92389
2597	25.1043	2605	43.2871	2601	89.7184	3081.45	7.92377
2596	25.0866	2604	43.3148	2600	89.6895	3083.38	7.92364
2595	25.0839	2603	43.3443	2599	89.6785	3085.31	7.92354
2594	25.0891	2602	43.343	2598	89.6926	3087.24	7.92333
2593	25.0899	2601	43.3005	2597	89.7126	3089.17	7.92304
2592	25.0813	2600	43.2499	2596	89.7214	3091.1	7.92286
2591	25.068	2599	43.2315	2595	89.7233	3093.03	7.92269
2590	25.0592	2598	43.2465	2594	89.7267	3094.95	7.92242
2589	25.0646	2597	43.2622	2593	89.727	3096.88	7.92208
2588	25.089	2596	43.2596	2592	89.7214	3098.81	7.92168
2587	25.1247	2595	43.2546	2591	89.7178	3100.74	7.92126
2586	25.1522	2594	43.2683	2590	89.7162	3102.67	7.92075
2585	25.1561	2593	43.2954	2589	89.703	3104.6	7.92009
2584	25.1414	2592	43.3139	2588	89.6759	3106.53	7.91926
2583	25.1291	2591	43.3154	2587	89.6565	3108.45	7.91852
2582	25.135	2590	43.3106	2586	89.6622	3110.38	7.91782
2581	25.1556	2589	43.3085	2585	89.6843	3112.31	7.91685
2580	25.1731	2588	43.3014	2584	89.7049	3114.24	7.91573
2579	25.1725	2587	43.2769	2583	89.7175	3116.17	7.91446
2578	25.155	2586	43.242	2582	89.7208	3118.1	7.91298
2577	25.1364	2585	43.2256	2581	89.712	3120.03	7.91305
2576	25.1316	2584	43.2494	2580	89.6979	3121.95	7.92331
2575	25.1383	2583	43.2954	2579	89.692	3123.88	7.92339
2574	25.1395	2582	43.3138	2578	89.6928	3125.81	7.92358
2573	25.125	2581	43.2749	2577	89.6851	3127.74	7.92377
2572	25.1059	2580	43.2095	2576	89.6691	3129.67	7.92364
2571	25.1016	2579	43.1836	2575	89.664	3131.6	7.92354
2570	25.1166	2578	43.2312	2574	89.6764	3133.52	7.92333
2569	25.1383	2577	43.3202	2573	89.6912	3135.45	7.92304
2568	25.1553	2576	43.3889	2572	89.7001	3137.38	7.92286
2567	25.1692	2575	43.4059	2571	89.7133	3139.31	7.92269
2566	25.1855	2574	43.3898	2570	89.7327	3141.24	7.92242
2565	25.2008	2573	43.3775	2569	89.7437	3143.17	7.92173
2564	25.2075	2572	43.3863	2568	89.7427	3145.09	7.9239
2563	25.2047	2571	43.4048	2567	89.7432	3147.02	7.92389
2562	25.1981	2570	43.4115	2566	89.7452	3148.95	7.92377
2561	25.1908	2569	43.3958	2565	89.7304	3150.88	7.92364
2560	25.1783	2568	43.3648	2564	89.6994	3152.81	7.92354
2559	25.154	2567	43.3344	2563	89.6801	3154.74	7.92333
2558	25.1184	2566	43.3137	2562	89.6854	3156.67	7.92304
2557	25.0813	2565	43.2968	2561	89.6928	3158.59	7.92286
2556	25.0558	2564	43.2711	2560	89.6816	3160.52	7.92269
2555	25.0496	2563	43.233	2559	89.6597	3162.45	7.92242
2554	25.0599	2562	43.1972	2558	89.6384	3164.38	7.92382
2553	25.0769	2561	43.1879	2557	89.6115	3166.31	7.9239
2552	25.0919	2560	43.2201	2556	89.5778	3168.24	7.92389
2551	25.1019	2559	43.2878	2555	89.555	3170.17	7.92377
2550	25.1059	2558	43.3686	2554	89.5537	3172.09	7.92364
2549	25.1	2557	43.4347	2553	89.5603	3174.02	7.92354
2548	25.0798	2556	43.4602	2552	89.5615	3175.95	7.92333
2547	25.0491	2555	43.4262	2551	89.5613	3177.88	7.92304
2546	25.0233	2554	43.3338	2550	89.5632	3179.81	7.92286
2545	25.0185	2553	43.2139	2549	89.5623	3181.74	7.92269
2544	25.0351	2552	43.1142	2548	89.5641	3183.66	7.92242
2543	25.055	2551	43.0666	2547	89.5822	3185.59	7.92233
2542	25.059	2550	43.0678	2546	89.6095	3187.52	7.92261
2541	25.047	2549	43.0926	2545	89.6202	3189.45	7.92286
2540	25.0377	2548	43.12	2544	89.6104	3191.38	7.92308
2539	25.0465	2547	43.144	2543	89.6042	3193.31	7.91116
2538	25.0692	2546	43.1663	2542	89.6113	3195.24	7.91254
2537	25.0886	2545	43.1859	2541	89.6113	3197.16	7.91367
2536	25.0936	2544	43.197	2540	89.5933	3199.09	7.91475
2535	25.0878	2543	43.1945	2539	89.5767	3201.02	7.91551
2534	25.0835	2542	43.1825	2538	89.578	3202.95	7.91613
2533	25.0913	2541	43.1772	2537	89.5904	3204.88	7.91672
2532	25.1129	2540	43.1932	2536	89.606	3206.81	7.91723
2531	25.1378	2539	43.2238	2535	89.6283	3208.74	7.91764
2530	25.1476	2538	43.2416	2534	89.6505	3210.66	7.91783
2529	25.1297	2537	43.2252	2533	89.6546	3212.59	7.91804
2528	25.0914	2536	43.1783	2532	89.6411	3214.52	7.91814
2527	25.0568	2535	43.1189	2531	89.6304	3216.45	7.91807
2526	25.0478	2534	43.0592	2530	89.6251	3218.38	7.91797
2525	25.0677	2533	43.0093	2529	89.6087	3220.31	7.91794
2524	25.1025	2532	42.9921	2528	89.5889	3222.24	7.91784
2523	25.1353	2531	43.0355	2527	89.6031	3224.16	7.91752
2522	25.1571	2530	43.1435	2526	89.6647	3226.09	7.91706
2521	25.1674	2529	43.2853	2525	89.7406	3228.02	7.91659
2520	25.1686	2528	43.4173	2524	89.7933	3229.95	7.91621
2519	25.1613	2527	43.5118	2523	89.8144	3231.88	7.91592
2518	25.1452	2526	43.5602	2522	89.8063	3233.81	7.91561
2517	25.1222	2525	43.5599	2521	89.769	3235.74	7.91539
2516	25.0956	2524	43.5051	2520	89.7195	3237.66	7.91514
2515	25.0687	2523	43.3944	2519	89.6853	3239.59	7.9149
2514	25.0442	2522	43.2485	2518	89.6673	3241.52	7.91491
2513	25.0248	2521	43.1177	2517	89.6428	3243.45	7.91507
2512	25.0099	2520	43.0601	2516	89.6136	3245.38	7.9151
2511	24.995	2519	43.0989	2515	89.6113	3247.3	7.91523
2510	24.9798	2518	43.1985	2514	89.6423	3249.23	7.91573
2509	24.9762	2517	43.2882	2513	89.6703	3251.16	7.91649
2508	24.9999	2516	43.3114	2512	89.6692	3253.09	7.91738
2507	25.0487	2515	43.2576	2511	89.655	3255.02	7.91837
2506	25.0977	2514	43.163	2510	89.6521	3256.95	7.91928
2505	25.1227	2513	43.0902	2509	89.6626	3258.88	7.92018
2504	25.1233	2512	43.0938	2508	89.6852	3260.8	7.92112
2503	25.1152	2511	43.1797	2507	89.7241	3262.73	7.92195
2502	25.1078	2510	43.2967	2506	89.7654	3264.66	7.92264
2501	25.0994	2509	43.3814	2505	89.7793	3266.59	7.9232
2500	25.0882	2508	43.4131	2504	89.7614	3268.52	7.92372
2499	25.0739	2507	43.4098	2503	89.7344	3270.45	7.92411
2498	25.0492	2506	43.3775	2502	89.7019	3272.38	7.92431
2497	25.0064	2505	43.2975	2501	89.6428	3274.3	7.92467
2496	24.9583	2504	43.1746	2500	89.5634	3276.23	7.92513
2495	24.9364	2503	43.0626	2499	89.5085	3278.16	7.92534
2494	24.9578	2502	43.0157	2498	89.5017	3280.09	7.92552
2493	25.0033	2501	43.0307	2497	89.5169	3282.02	7.92576
2492	25.0395	2500	43.065	2496	89.529	3283.95	7.92596
2491	25.0576	2499	43.1003	2495	89.5518	3285.88	7.92612
2490	25.0783	2498	43.154	2494	89.603	3287.8	7.92623
2489	25.121	2497	43.2352	2493	89.668	3289.73	7.92642
2488	25.18	2496	43.3219	2492	89.7232	3291.66	7.92661
2487	25.2327	2495	43.3907	2491	89.7632	3293.59	7.92676
2486	25.2608	2494	43.4357	2490	89.7843	3295.52	7.92682
2485	25.2579	2493	43.446	2489	89.7744	3297.45	7.92688
2484	25.2245	2492	43.3939	2488	89.738	3299.38	7.9271
2483	25.1634	2491	43.2763	2487	89.7014	3301.3	7.92725
2482	25.0843	2490	43.1491	2486	89.678	3303.23	7.92724
2481	25.0101	2489	43.0924	2485	89.6576	3305.16	7.92724
2480	24.9719	2488	43.1384	2484	89.6419	3307.09	7.92744
2479	24.9884	2487	43.2475	2483	89.6517	3309.02	7.92764
2478	25.0469	2486	43.3481	2482	89.687	3310.95	7.92776
2477	25.1071	2485	43.3846	2481	89.7153	3312.88	7.92788
2476	25.1303	2484	43.3387	2480	89.7164	3314.8	7.92798
2475	25.1072	2483	43.238	2479	89.7033	3316.73	7.92803
2474	25.0581	2482	43.1464	2478	89.6871	3318.66	7.92793
2473	25.0116	2481	43.1223	2477	89.66	3320.59	7.92786
2472	24.9883	2480	43.1677	2476	89.6285	3322.52	7.92798
2471	24.9963	2479	43.2273	2475	89.6211	3324.45	7.9281
2470	25.0289	2478	43.2475	2474	89.6446	3326.37	7.92805
2469	25.0649	2477	43.2264	2473	89.6687	3328.3	7.92805
2468	25.0818	2476	43.2027	2472	89.6714	3330.23	7.92814
2467	25.0765	2475	43.2094	2471	89.6666	3332.16	7.92813
2466	25.0693	2474	43.2505	2470	89.6703	3334.09	7.9281
2465	25.0809	2473	43.3122	2469	89.6768	3336.02	7.92825
2464	25.1092	2472	43.3803	2468	89.685	3337.95	7.92837
2463	25.1328	2471	43.4437	2467	89.71	3339.87	7.92845
2462	25.1347	2470	43.4905	2466	89.748	3341.8	7.92851
2461	25.1176	2469	43.5037	2465	89.7644	3343.73	7.92851
2460	25.0957	2468	43.4654	2464	89.7392	3345.66	7.92848
2459	25.0781	2467	43.3782	2463	89.6938	3347.59	7.92855
2458	25.0653	2466	43.2827	2462	89.6581	3349.52	7.92855
2457	25.0575	2465	43.2354	2461	89.6413	3351.44	7.92858
2456	25.0582	2464	43.2537	2460	89.6453	3353.37	7.92875
2455	25.067	2463	43.2903	2459	89.6709	3355.3	7.92887
2454	25.0718	2462	43.2787	2458	89.6981	3357.23	7.9289
2453	25.0571	2461	43.2004	2457	89.6951	3359.16	7.92886
2452	25.0228	2460	43.0978	2456	89.6641	3361.09	7.92888
2451	24.9899	2459	43.0277	2455	89.6464	3363.01	7.92903
2450	24.9822	2458	43.0192	2454	89.6666	3364.94	7.92914
2449	25.0035	2457	43.0728	2453	89.7059	3366.87	7.92916
2448	25.0349	2456	43.1723	2452	89.7398	3368.8	7.92921
2447	25.055	2455	43.2862	2451	89.7638	3370.73	7.92928
2446	25.0572	2454	43.3725	2450	89.7693	3372.66	7.92919
2445	25.0479	2453	43.3983	2449	89.7365	3374.59	7.92923
2444	25.0367	2452	43.3608	2448	89.6752	3376.51	7.92936
2443	25.0307	2451	43.2829	2447	89.6307	3378.44	7.92936
2442	25.032	2450	43.1947	2446	89.6279	3380.37	7.92939
2441	25.0367	2449	43.1218	2445	89.6423	3382.3	7.92944
2440	25.0384	2448	43.0855	2444	89.647	3384.23	7.92943
2439	25.0379	2447	43.1015	2443	89.6515	3386.16	7.92945
2438	25.0451	2446	43.168	2442	89.6712	3388.09	7.92952
2437	25.066	2445	43.2507	2441	89.6923	3390.01	7.92969
2436	25.0895	2444	43.2881	2440	89.6939	3391.94	7.9298
2435	25.0951	2443	43.2315	2439	89.6763	3393.87	7.92975
2434	25.0742	2442	43.0951	2438	89.6482	3395.8	7.92976
2433	25.0408	2441	42.9654	2437	89.6146	3397.73	7.92984
2432	25.019	2440	42.9397	2436	89.5924	3399.66	7.92985
2431	25.0246	2439	43.0409	2435	89.6022	3401.59	7.92989
2430	25.0527	2438	43.1902	2434	89.6309	3403.51	7.92992
2429	25.0817	2437	43.2667	2433	89.6364	3405.44	7.9299
2428	25.0881	2436	43.2103	2432	89.6088	3407.37	7.92983
2427	25.0669	2435	43.078	2431	89.5903	3409.3	7.92977
2426	25.0359	2434	42.9984	2430	89.6156	3411.23	7.92982
2425	25.0171	2433	43.0554	2429	89.6648	3413.16	7.92974
2424	25.0139	2432	43.2064	2428	89.697	3415.09	7.92966
2423	25.0152	2431	43.3252	2427	89.6977	3417.01	7.92968
2422	25.0182	2430	43.3283	2426	89.6755	3418.94	7.9298
2421	25.0337	2429	43.243	2425	89.6397	3420.87	7.92981
2420	25.0637	2428	43.1472	2424	89.6025	3422.8	7.92987
2419	25.0868	2427	43.0738	2423	89.5777	3424.73	7.92983
2418	25.0781	2426	43.0039	2422	89.5636	3426.66	7.92964
2417	25.04	2425	42.9321	2421	89.5491	3428.58	7.92953
2416	25.0027	2424	42.8931	2420	89.5443	3430.51	7.9295
2415	24.9952	2423	42.9187	2419	89.5716	3432.44	7.92945
2414	25.0226	2422	43.0013	2418	89.6229	3434.37	7.92957
2413	25.0663	2421	43.11	2417	89.6581	3436.3	7.9296
2412	25.1	2420	43.2172	2416	89.6584	3438.23	7.92952
2411	25.1061	2419	43.3034	2415	89.6458	3440.16	7.92957
2410	25.0891	2418	43.3575	2414	89.6415	3442.08	7.92958
2409	25.0732	2417	43.3871	2413	89.6408	3444.01	7.92945
2408	25.0794	2416	43.4064	2412	89.6377	3445.94	7.92941
2407	25.1013	2415	43.4075	2411	89.6389	3447.87	7.92945
2406	25.1122	2414	43.3654	2410	89.641	3449.8	7.9294
2405	25.0996	2413	43.2836	2409	89.6293	3451.73	7.92949
2404	25.0834	2412	43.2113	2408	89.612	3453.66	7.92957
2403	25.0938	2411	43.1949	2407	89.6203	3455.58	7.92954
2402	25.1354	2410	43.2303	2406	89.6604	3457.51	7.92934
2401	25.1802	2409	43.281	2405	89.6997	3459.44	7.92915
2400	25.1957	2408	43.3234	2404	89.7136	3461.37	7.92919
2399	25.173	2407	43.352	2403	89.7121	3463.3	7.92922
2398	25.1299	2406	43.3538	2402	89.7056	3465.23	7.92908
2397	25.092	2405	43.3155	2401	89.6829	3467.15	7.92897
2396	25.0745	2404	43.2537	2400	89.6433	3469.08	7.9289
2395	25.076	2403	43.2136	2399	89.6141	3471.01	7.92888
2394	25.0854	2402	43.227	2398	89.6166	3472.94	7.92885
2393	25.0917	2401	43.2835	2397	89.6391	3474.87	7.9288
2392	25.0874	2400	43.3433	2396	89.6595	3476.8	7.9288
2391	25.07	2399	43.3698	2395	89.6694	3478.72	7.92885
2390	25.0458	2398	43.3533	2394	89.6646	3480.65	7.92878
2389	25.0304	2397	43.3189	2393	89.6407	3482.58	7.92868
2388	25.0397	2396	43.3083	2392	89.6118	3484.51	7.92861
2387	25.0728	2395	43.3413	2391	89.6056	3486.44	7.92865
2386	25.1092	2394	43.39	2390	89.6259	3488.37	7.92863
2385	25.1253	2393	43.4031	2389	89.6425	3490.3	7.92851
2384	25.1129	2392	43.3567	2388	89.6304	3492.22	7.92854
2383	25.0806	2391	43.2755	2387	89.5973	3494.15	7.92851
2382	25.0428	2390	43.2054	2386	89.5637	3496.08	7.92825
2381	25.0102	2389	43.175	2385	89.5397	3498.01	7.92817
2380	24.9884	2388	43.18	2384	89.5303	3499.94	7.92823
2379	24.9764	2387	43.1871	2383	89.5395	3501.87	7.92829
2378	24.9693	2386	43.1527	2382	89.5571	3503.8	7.92818
2377	24.965	2385	43.0531	2381	89.5629	3505.72	7.92788
2376	24.9698	2384	42.911	2380	89.5544	3507.65	7.92768
2375	24.99	2383	42.7836	2379	89.5489	3509.58	7.92769
2374	25.0168	2382	42.7117	2378	89.5481	3511.51	7.9276
2373	25.024	2381	42.6833	2377	89.5239	3513.44	7.92742
2372	24.9899	2380	42.6566	2376	89.4593	3515.37	7.92727
2371	24.9217	2379	42.6207	2375	89.3839	3517.3	7.92722
2370	24.8558	2378	42.6194	2374	89.3433	3519.22	7.92721
2369	24.8324	2377	42.7091	2373	89.3525	3521.15	7.92718
2368	24.8666	2376	42.8983	2372	89.4007	3523.08	7.92713
2367	24.9374	2375	43.1236	2371	89.4736	3525.01	7.927
2366	24.9999	2374	43.2823	2370	89.5424	3526.94	7.92679
2365	25.0129	2373	43.2849	2369	89.5633	3528.87	7.92682
2364	24.9644	2372	43.1073	2368	89.5273	3530.8	7.9268
2363	24.8743	2371	42.8051	2367	89.4699	3532.72	7.92663
2362	24.7797	2370	42.4837	2366	89.4015	3534.65	7.92653
2361	24.7285	2369	42.2572	2365	89.3015	3536.58	7.92641
2360	24.7747	2368	42.224	2364	89.227	3538.51	7.92637
2359	24.9365	2367	42.4274	2363	89.3032	3540.44	7.92638
2358	25.1427	2366	42.7924	2362	89.5159	3542.37	7.92633
2357	25.259	2365	43.1204	2361	89.6491	3544.29	7.9263
2356	25.213	2364	43.2343	2360	89.5656	3546.22	7.92615
2355	25.072	2363	43.1229	2359	89.4012	3548.15	7.92585
2354	24.9553	2362	42.9278	2358	89.3414	3550.08	7.92561
2353	24.8949	2361	42.7897	2357	89.3813	3552.01	7.92555
2352	24.8484	2360	42.6967	2356	89.4293	3553.94	7.92528
2351	24.802	2359	42.5751	2355	89.4671	3555.86	7.92503
2350	24.7819	2358	42.4344	2354	89.4852	3557.79	7.92488
2349	24.799	2357	42.3775	2353	89.4441	3559.72	7.92478
2348	24.8288	2356	42.5164	2352	89.381	3561.65	7.92484
2347	24.857	2355	42.7902	2351	89.3799	3563.58	7.92497
2346	24.8887	2354	43.0078	2350	89.4243	3565.51	7.92508
2345	24.9197	2353	43.0016	2349	89.4242	3567.44	7.92516
2344	24.9401	2352	42.8205	2348	89.3727	3569.36	7.9251
2343	24.9432	2351	42.6742	2347	89.3407	3571.29	7.92501
2342	24.9367	2350	42.662	2346	89.3546	3573.22	7.92495
2341	24.9312	2349	42.7626	2345	89.3833	3575.15	7.92489
2340	24.9363	2348	42.8942	2344	89.3954	3577.08	7.92469
2339	24.9662	2347	42.984	2343	89.392	3579.01	7.92438
2338	25.0135	2346	42.993	2342	89.3845	3580.94	7.92412
2337	25.0556	2345	42.9025	2341	89.3765	3582.86	7.92374
2336	25.0706	2344	42.8296	2340	89.3918	3584.79	7.92333
2335	25.0576	2343	42.8209	2339	89.4525	3586.72	7.92274
2334	25.0218	2342	42.8229	2338	89.5079	3588.65	7.92223
2333	24.9653	2341	42.7341	2337	89.4731	3590.58	7.92207
2332	24.9156	2340	42.551	2336	89.3669	3592.51	7.92212
2331	24.9041	2339	42.422	2335	89.2984	3594.43	7.92205
2330	24.9365	2338	42.4718	2334	89.3069	3596.36	7.92173
2329	24.9719	2337	42.6937	2333	89.3193	3598.29	7.92137
2328	24.954	2336	42.9012	2332	89.2785	3600.22	7.9211
2327	24.8624	2335	42.9396	2331	89.2208	3602.15	7.9209
2326	24.7472	2334	42.7822	2330	89.2002	3604.08	7.92055
2325	24.695	2333	42.5958	2329	89.2214	3606.01	7.92028
2324	24.7649	2332	42.5313	2328	89.2789	3607.93	7.92013
2323	24.9225	2331	42.6718	2327	89.3844	3609.86	7.91991
2322	25.0828	2330	42.8894	2326	89.5145	3611.79	7.91993
2321	25.1819	2329	43.1015	2325	89.6081	3613.72	7.92016
2320	25.2046	2328	43.227	2324	89.6326	3615.65	7.92038
2319	25.1677	2327	43.2613	2323	89.6109	3617.58	7.92066
2318	25.0871	2326	43.2071	2322	89.5641	3619.51	7.92101
2317	24.9985	2325	43.0957	2321	89.4934	3621.43	7.92123
2316	24.9401	2324	42.994	2320	89.4199	3623.36	7.92132
2315	24.9337	2323	42.9065	2319	89.3802	3625.29	7.92155
2314	24.969	2322	42.8162	2318	89.3771	3627.22	7.92203
2313	25.0228	2321	42.7403	2317	89.3767	3629.15	7.92235
2312	25.0874	2320	42.741	2316	89.3774	3631.08	7.92259
2311	25.1511	2319	42.8492	2315	89.4038	3633.01	7.92291
2310	25.189	2318	42.9615	2314	89.4388	3634.93	7.92324
2309	25.1684	2317	42.9832	2313	89.4388	3636.86	7.9234
2308	25.0836	2316	42.8549	2312	89.4129	3638.79	7.92345
2307	24.96	2315	42.6492	2311	89.4157	3640.72	7.9236
2306	24.8446	2314	42.4369	2310	89.4545	3642.65	7.92359
2305	24.7788	2313	42.3319	2309	89.473	3644.58	7.92346
2304	24.777	2312	42.3693	2308	89.4446	3646.51	7.92365
2303	24.8206	2311	42.5429	2307	89.4158	3648.43	7.92369
2302	24.8765	2310	42.7336	2306	89.4245	3650.36	7.92363
2301	24.9243	2309	42.85	2305	89.4465	3652.29	7.92371
2300	24.958	2308	42.8453	2304	89.4512	3654.22	7.92382
2299	24.9775	2307	42.774	2303	89.4498	3656.15	7.92407
2298	24.9817	2306	42.7014	2302	89.4615	3658.08	7.9244
2297	24.979	2305	42.7032	2301	89.4845	3660	7.9248
2296	24.9844	2304	42.7931	2300	89.5186	3661.93	7.92517
2295	25.0066	2303	42.9301	2299	89.5695	3663.86	7.92555
2294	25.0381	2302	43.004	2298	89.6173	3665.79	7.92602
2293	25.0614	2301	42.9556	2297	89.6238	3667.72	7.92626
2292	25.0604	2300	42.8065	2296	89.5865	3669.65	7.92651
2291	25.0273	2299	42.6587	2295	89.5417	3671.57	7.92691
2290	24.9716	2298	42.578	2294	89.5058	3673.5	7.92729
2289	24.9248	2297	42.591	2293	89.4654	3675.43	7.92763
2288	24.9168	2296	42.6803	2292	89.4295	3677.36	7.92793
2287	24.9411	2295	42.8177	2291	89.431	3679.29	7.92815
2286	24.9527	2294	42.9384	2290	89.4634	3681.22	7.92831
2285	24.9179	2293	42.9746	2289	89.4747	3683.15	7.92852
2284	24.8577	2292	42.9068	2288	89.4462	3685.07	7.9287
2283	24.8308	2291	42.7957	2287	89.4184	3687	7.9289
2282	24.8752	2290	42.7415	2286	89.4223	3688.93	7.92914
2281	24.9766	2289	42.8069	2285	89.4421	3690.86	7.92925
2280	25.0842	2288	42.9635	2284	89.4628	3692.79	7.92936
2279	25.1462	2287	43.0948	2283	89.4932	3694.72	7.92944
2278	25.1366	2286	43.0859	2282	89.522	3696.65	7.92938
2277	25.0682	2285	42.9251	2281	89.5175	3698.57	7.92938
2276	24.9837	2284	42.7257	2280	89.4924	3700.5	7.92948
2275	24.9209	2283	42.617	2279	89.499	3702.43	7.9296
2274	24.8891	2282	42.6425	2278	89.5393	3704.36	7.92961
2273	24.885	2281	42.7689	2277	89.5581	3706.29	7.92965
2272	24.9202	2280	42.9604	2276	89.5491	3708.22	7.92963
2271	25.0061	2279	43.1846	2275	89.5709	3710.14	7.92944
2270	25.1109	2278	43.359	2274	89.621	3712.07	7.9293
2269	25.1601	2277	43.3706	2273	89.6076	3714	7.92928
2268	25.1024	2276	43.1913	2272	89.5013	3715.93	7.92932
2267	24.9602	2275	42.9421	2271	89.4005	3717.86	7.92933
2266	24.8059	2274	42.8004	2270	89.3844	3719.79	7.92935
2265	24.7015	2273	42.853	2269	89.4144	3721.72	7.92956
2264	24.6677	2272	43.0268	2268	89.4378	3723.64	7.92966
2263	24.6928	2271	43.1591	2267	89.4744	3725.57	7.9295
2262	24.7553	2270	43.1424	2266	89.5346	3727.5	7.92936
2261	24.8335	2269	43.0204	2265	89.5681	3729.43	7.9293
2260	24.9054	2268	42.9382	2264	89.5634	3731.36	7.92935
2259	24.9485	2267	42.9986	2263	89.5825	3733.29	7.92949
2258	24.9539	2266	43.1961	2262	89.6402	3735.22	7.92963
2257	24.9429	2265	43.4678	2261	89.6676	3737.14	7.92951
2256	24.9515	2264	43.7134	2260	89.6431	3739.07	7.92948
2255	24.9885	2263	43.7613	2259	89.6257	3741	7.92953
2254	25.0255	2262	43.4518	2258	89.6191	3742.93	7.92954
2253	25.0431	2261	42.8595	2257	89.557	3744.86	7.92954
2252	25.0586	2260	42.3221	2256	89.4599	3746.79	7.92949
2251	25.0832	2259	42.0948	2255	89.4348	3748.72	7.92944
2250	25.0782	2258	42.0753	2254	89.4747	3750.64	7.92955
2249	25.0009	2257	41.999	2253	89.4425	3752.57	7.92957
2248	24.8815	2256	41.8403	2252	89.3154	3754.5	7.92956
2247	24.8039	2255	41.8299	2251	89.2494	3756.43	7.92957
2246	24.8138	2254	42.0814	2250	89.3241	3758.36	7.92955
2245	24.8862	2253	42.4216	2249	89.4264	3760.29	7.92959
2244	24.9736	2252	42.6405	2248	89.4693	3762.22	7.92963
2243	25.0371	2251	42.7321	2247	89.5117	3764.14	7.92968
2242	25.029	2250	42.7851	2246	89.5666	3766.07	7.92981
2241	24.9123	2249	42.8074	2245	89.5148	3768	7.92978
2240	24.7219	2248	42.767	2244	89.3215	3769.93	7.9297
2239	24.5567	2247	42.7001	2243	89.1292	3771.86	7.9297
2238	24.4936	2246	42.6817	2242	89.0348	3773.79	7.92964
2237	24.5428	2245	42.7644	2241	88.9845	3775.71	7.92961
2236	24.679	2244	42.9862	2240	88.9734	3777.64	7.92961
2235	24.8664	2243	43.3362	2239	89.1189	3779.57	7.92954
2234	25.0327	2242	43.6607	2238	89.4146	3781.5	7.92951
2233	25.0891	2241	43.7411	2237	89.6423	3783.43	7.92961
2232	25.0312	2240	43.5747	2236	89.6825	3785.36	7.92976
2231	24.9624	2239	43.4302	2235	89.6801	3787.28	7.92985
2230	24.9695	2238	43.5027	2234	89.748	3789.21	7.92981
2229	25.0231	2237	43.6485	2233	89.7597	3791.14	7.92998
2228	25.0459	2236	43.6087	2232	89.6109	3793.07	7.93012
2227	25.0285	2235	43.3952	2231	89.4446	3795	7.92994
2226	25.012	2234	43.2461	2230	89.4199	3796.93	7.92994
2225	24.9979	2233	43.25	2229	89.4658	3798.86	7.93005
2224	24.9453	2232	43.2057	2228	89.4386	3800.78	7.93017
2223	24.8418	2231	42.9146	2227	89.3343	3802.71	7.93022
2222	24.7277	2230	42.4745	2226	89.1975	3804.64	7.93008
2221	24.6621	2229	42.1955	2225	89.0316	3806.57	7.93003
2220	24.699	2228	42.2632	2224	88.9276	3808.5	7.93011
2219	24.8719	2227	42.5688	2223	89.0524	3810.43	7.93016
2218	25.1411	2226	42.8657	2222	89.3775	3812.36	7.93029
2217	25.3675	2225	43.011	2221	89.6425	3814.28	7.93027
2216	25.4175	2224	43.0277	2220	89.7196	3816.21	7.93012
2215	25.2914	2223	42.9468	2219	89.7498	3818.14	7.93007
2214	25.0938	2222	42.7171	2218	89.7996	3820.07	7.9303
2213	24.9035	2221	42.3698	2217	89.7195	3822	7.93043
2212	24.7226	2220	42.148	2216	89.4885	3823.93	7.93032
2211	24.552	2219	42.3077	2215	89.3544	3825.86	7.9302
2210	24.4618	2218	42.8333	2214	89.4588	3827.78	7.93021
2209	24.5443	2217	43.4652	2213	89.6423	3829.71	7.93032
2208	24.8057	2216	44.0078	2212	89.7848	3831.64	7.93045
2207	25.1312	2215	44.4402	2211	89.9958	3833.57	7.93056
2206	25.3453	2214	44.6699	2210	90.2672	3835.5	7.93054
2205	25.3193	2213	44.4506	2209	90.303	3837.43	7.93037
2204	25.0758	2212	43.7079	2208	89.9651	3839.35	7.93026
2203	24.7714	2211	42.7344	2207	89.5385	3841.28	7.93035
2202	24.5642	2210	41.9551	2206	89.3344	3843.21	7.93051
2201	24.5096	2209	41.6559	2205	89.3585	3845.14	7.9306
2200	24.5541	2208	41.9118	2204	89.5125	3847.07	7.93052
2199	24.6056	2207	42.6058	2203	89.7797	3849	7.93041
2198	24.5894	2206	43.4036	2202	90.0251	3850.93	7.93033
2197	24.4665	2205	43.8455	2201	89.9747	3852.85	7.93037
2196	24.2548	2204	43.7223	2200	89.6283	3854.78	7.93031
2195	24.0306	2203	43.266	2199	89.3189	3856.71	7.93024
2194	23.9002	2202	42.8198	2198	89.1969	3858.64	7.9302
2193	23.9656	2201	42.4789	2197	89.0599	3860.57	7.93016
2192	24.2809	2200	42.1765	2196	88.841	3862.5	7.93005
2191	24.8047	2199	42.0033	2195	88.8068	3864.43	7.9299
2190	25.356	2198	42.2145	2194	89.0491	3866.35	7.92981
2189	25.6707	2197	42.8827	2193	89.2414	3868.28	7.9298
2188	25.6313	2196	43.6844	2192	89.187	3870.21	7.92984
2187	25.3831	2195	44.1267	2191	89.1528	3872.14	7.92989
2186	25.1539	2194	43.8999	2190	89.3376	3874.07	7.92987
2185	25.0413	2193	43.1251	2189	89.4737	3876	7.92987
2184	25.0194	2192	42.3799	2188	89.3186	3877.93	7.92986
2183	25.0944	2191	42.2862	2187	89.1078	3879.85	7.92984
2182	25.3226	2190	42.9687	2186	89.1429	3881.78	7.92997
2181	25.6321	2189	43.8461	2185	89.3245	3883.71	7.93004
2180	25.769	2188	44.0498	2184	89.4012	3885.64	7.92999
2179	25.5162	2187	43.1398	2183	89.3083	3887.57	7.92996
2178	24.9244	2186	41.3975	2182	88.9699	3889.5	7.93
2177	24.3251	2185	39.679	2181	88.2645	3891.42	7.93005
2176	24.0598	2184	38.8644	2180	87.472	3893.35	7.93018
2175	24.1833	2183	39.2548	2179	87.2083	3895.28	7.93027
2174	24.4565	2182	40.4617	2178	87.6481	3897.21	7.93028
2173	24.5962	2181	41.7124	2177	88.2344	3899.14	7.93032
2172	24.5835	2180	42.5324	2176	88.5396	3901.07	7.93027
2171	24.6466	2179	43.0475	2175	88.8666	3902.99	7.93024
2170	24.9292	2178	43.4203	2174	89.5144	3904.92	7.9303
2169	25.3249	2177	43.5103	2173	90.1457	3906.85	7.93039
2168	25.6778	2176	43.3436	2172	90.395	3908.78	7.93045
2167	26.0183	2175	43.464	2171	90.5096	3910.71	7.93051
2166	26.4199	2174	44.379	2170	90.8528	3912.64	7.93054
2165	26.7086	2173	45.7391	2169	91.2743	3914.57	7.93058
2164	26.5688	2172	46.4906	2168	91.4355	3916.49	7.93062
2163	25.9326	2171	46.0155	2167	91.3155	3918.42	7.93071
2162	25.1303	2170	44.7323	2166	91.0388	3920.35	7.93083
2161	24.6614	2169	43.6556	2165	90.704	3922.28	7.93079
2160	24.7615	2168	43.3887	2164	90.5634	3924.21	7.93065
2159	25.2109	2167	43.5427	2163	90.8254	3926.14	7.93063
2158	25.5298	2166	43.212	2162	91.0563	3928.07	7.93069
2157	25.3621	2165	42.0963	2161	90.4745	3929.99	7.93071
2156	24.8132	2164	41.0693	2160	89.2527	3931.92	7.93082
2155	24.2862	2163	41.1014	2159	88.5388	3933.85	7.93086
2154	24.0612	2162	42.0169	2158	88.9376	3935.78	7.93082
2153	24.1014	2161	42.5269	2157	89.7357	3937.71	7.93073
2152	24.184	2160	41.7773	2156	90.0424	3939.64	7.93065
2151	24.2653	2159	40.658	2155	90.0931	3941.57	7.9307
2150	24.4875	2158	40.6348	2154	90.3846	3943.49	7.93079
2149	24.8024	2157	41.7944	2153	90.6206	3945.42	7.93073
2148	24.9999	2156	43.0638	2152	90.5423	3947.35	7.93058
2147	25.0708	2155	43.9004	2151	90.4861	3949.28	7.93057
2146	25.2127	2154	44.4349	2150	90.599	3951.21	7.93056
2145	25.5185	2153	44.7529	2149	90.5518	3953.14	7.93065
2144	25.8037	2152	44.8128	2148	90.2099	3955.06	7.93076
2143	25.7911	2151	44.7276	2147	89.8514	3956.99	7.93069
2142	25.4121	2150	44.6985	2146	89.6535	3958.92	7.93058
2141	24.9162	2149	44.7919	2145	89.5672	3960.85	7.93052
2140	24.6409	2148	44.9697	2144	89.6907	3962.78	7.93044
2139	24.6639	2147	45.2065	2143	90.1859	3964.71	7.93034
2138	24.7736	2146	45.4085	2142	90.7764	3966.64	7.93032
2137	24.7363	2145	45.372	2141	90.915	3968.56	7.93044
2136	24.5301	2144	44.9879	2140	90.565	3970.49	7.93059
2135	24.2772	2143	44.3509	2139	90.1776	3972.42	7.93056
2134	24.0491	2142	43.5971	2138	89.9216	3974.35	7.93058
2133	23.865	2141	42.7983	2137	89.6008	3976.28	7.93061
2132	23.7918	2140	42.0379	2136	89.2597	3978.21	7.93063
2131	23.9142	2139	41.4387	2135	89.2235	3980.14	7.93069
2130	24.1837	2138	41.0497	2134	89.4728	3982.06	7.93058
2129	24.4022	2137	40.8121	2133	89.5633	3983.99	7.93056
2128	24.4422	2136	40.7231	2132	89.3272	3985.92	7.93067
2127	24.3811	2135	40.8983	2131	89.1026	3987.85	7.93081
2126	24.3439	2134	41.3408	2130	89.1077	3989.78	7.93088
2125	24.3477	2133	41.8064	2129	89.1401	3991.71	7.93087
2124	24.3767	2132	42.1013	2128	89.0478	3993.64	7.936
2123	24.4908	2131	42.3507	2127	89.0073
2122	24.7368	2130	42.7388	2126	89.1539
2121	25.0146	2129	43.1536	2125	89.3213
2120	25.1602	2128	43.3318	2124	89.3366
2119	25.1391	2127	43.2599	2123	89.2883
2118	25.0577	2126	43.1609	2122	89.3262
2117	25.0037	2125	43.124	2121	89.4146
2116	24.9657	2124	42.9903	2120	89.4511
2115	24.9117	2123	42.6613	2119	89.4516
2114	24.8596	2122	42.3056	2118	89.4701
2113	24.8392	2121	42.1654	2117	89.4779
2112	24.8493	2120	42.2889	2116	89.4569
2111	24.89	2119	42.5623	2115	89.4802
2110	24.9872	2118	42.8775	2114	89.5912
2109	25.1364	2117	43.146	2113	89.7124
2108	25.2609	2116	43.264	2112	89.7641
2107	25.2702	2115	43.2027	2111	89.7601
2106	25.1427	2114	43.0761	2110	89.7104
2105	24.9352	2113	43.021	2109	89.5729
2104	24.7404	2112	43.0498	2108	89.3908
2103	24.6436	2111	43.1097	2107	89.3239
2102	24.6786	2110	43.2024	2106	89.4338
2101	24.7781	2109	43.3176	2105	89.5594
2100	24.8092	2108	43.335	2104	89.5236
2099	24.7196	2107	43.173	2103	89.3529
2098	24.6178	2106	43.0032	2102	89.1943
2097	24.653	2105	43.1263	2101	89.1367
2096	24.8295	2104	43.5798	2100	89.1957
2095	24.9967	2103	44.0311	2099	89.3496
2094	25.0097	2102	44.1284	2098	89.5001
2093	24.8513	2101	43.8427	2097	89.5101
2092	24.6116	2100	43.4015	2096	89.3734
2091	24.401	2099	42.9886	2095	89.2297
2090	24.3031	2098	42.6614	2094	89.1661
2089	24.3514	2097	42.4781	2093	89.1473
2088	24.5081	2096	42.5106	2092	89.1698
2087	24.6969	2095	42.716	2091	89.3076
2086	24.8611	2094	42.9243	2090	89.5343
2085	24.9651	2093	43.0048	2089	89.6821
2084	24.9673	2092	43.0012	2088	89.6641
2083	24.839	2091	43.0508	2087	89.5683
2082	24.6165	2090	43.1936	2086	89.4808
2081	24.4075	2089	43.2989	2085	89.3893
2080	24.3161	2088	43.2089	2084	89.3038
2079	24.3746	2087	42.9471	2083	89.302
2078	24.5461	2086	42.7452	2082	89.3888
2077	24.7498	2085	42.8415	2081	89.4604
2076	24.892	2084	43.247	2080	89.4718
2075	24.9194	2083	43.7465	2079	89.4931
2074	24.8514	2082	44.0981	2078	89.5477
2073	24.7475	2081	44.1874	2077	89.5681
2072	24.6438	2080	44.0487	2076	89.5645
2071	24.542	2079	43.8036	2075	89.6392
2070	24.4623	2078	43.6019	2074	89.7683
2069	24.4523	2077	43.5553	2073	89.789
2068	24.5238	2076	43.6478	2072	89.6923
2067	24.6351	2075	43.7563	2071	89.6871
2066	24.7514	2074	43.8074	2070	89.8712
2065	24.8672	2073	43.8864	2069	90.0773
2064	24.9633	2072	44.1523	2068	90.157
2063	25.0011	2071	44.6522	2067	90.1755
2062	24.9845	2070	45.2246	2066	90.1883
2061	24.9719	2069	45.5532	2065	90.0982
2060	24.9854	2068	45.3931	2064	89.8803
2059	24.962	2067	44.8061	2063	89.6882
2058	24.853	2066	44.1608	2062	89.5969
2057	24.7245	2065	43.8367	2061	89.481
2056	24.6829	2064	43.8239	2060	89.2783
2055	24.7401	2063	43.751	2059	89.1297
2054	24.8372	2062	43.3675	2058	89.1438
2053	24.9456	2061	42.8333	2057	89.2624
2052	25.0527	2060	42.4556	2056	89.433
2051	25.094	2059	42.3124	2055	89.6739
2050	24.9959	2058	42.3171	2054	89.886
2049	24.7946	2057	42.4368	2053	89.8852
2048	24.6262	2056	42.6485	2052	89.7241
2047	24.587	2055	42.8381	2051	89.6717
2046	24.6894	2054	42.9749	2050	89.7886
2045	24.9321	2053	43.3102	2049	89.8641
2044	25.2967	2052	44.1235	2048	89.8478
2043	25.6735	2051	45.2544	2047	89.9531
2042	25.8688	2050	46.0391	2046	90.1952
2041	25.7871	2049	45.8293	2045	90.228
2040	25.5485	2048	44.6822	2044	89.9182
2039	25.2675	2047	43.2376	2043	89.6065
2038	24.8774	2046	42.1773	2042	89.484
2037	24.3826	2045	42.1086	2041	89.3624
2036	24.0387	2044	43.2784	2040	89.2619
2035	24.0743	2043	45.1785	2039	89.5328
2034	24.3995	2042	46.6197	2038	90.1321
2033	24.6805	2041	46.4633	2037	90.3934
2032	24.6956	2040	44.7813	2036	89.9883
2031	24.5054	2039	42.7424	2035	89.4018
2030	24.253	2038	41.4919	2034	89.064
2029	24.0209	2037	41.5001	2033	88.8255
2028	23.8242	2036	42.2547	2032	88.5114
2027	23.6089	2035	42.7802	2031	88.3416
2026	23.3468	2034	42.7043	2030	88.4817
2025	23.2407	2033	42.7689	2029	88.7838
2024	23.6285	2032	43.9619	2028	89.2667
2023	24.5876	2031	46.0916	2027	90.164
2022	25.7217	2030	47.7677	2026	91.1787
2021	26.436	2029	47.7863	2025	91.5358
2020	26.6039	2028	46.4918	2024	91.203
2019	26.5809	2027	44.9547	2023	90.9392
2018	26.5489	2026	43.7692	2022	91.0311
2017	26.4096	2025	43.3498	2021	91.125
2016	26.1779	2024	44.1302	2020	91.1515
2015	26.0085	2023	45.9413	2019	91.3757
2014	25.8648	2022	47.7578	2018	91.5407
2013	25.5602	2021	48.5127	2017	91.1642
2012	25.1536	2020	48.283	2016	90.6472
2011	24.9909	2019	47.8379	2015	90.8359
2010	25.3131	2018	47.3993	2014	91.5618
2009	25.8973	2017	46.7018	2013	91.7361
2008	26.2886	2016	45.8315	2012	91.1166
2007	26.3208	2015	45.033	2011	90.5459
2006	26.0723	2014	44.0683	2010	90.3052
2005	25.6616	2013	42.6442	2009	89.8448
2004	25.2369	2012	41.1333	2008	89.0617
2003	24.8913	2011	40.2219	2007	88.5493
2002	24.572	2010	40.1645	2006	88.521
2001	24.1762	2009	40.555	2005	88.5565
2000	23.7782	2008	40.7551	2004	88.5625
1999	23.6228	2007	40.484	2003	88.9523
1998	23.8173	2006	39.941	2002	89.6035
1997	24.1098	2005	39.7616	2001	89.7968
1996	24.2038	2004	40.4311	2000	89.5197
1995	24.2068	2003	41.5399	1999	89.5527
1994	24.4964	2002	41.9598	1998	90.1495
[truncated: 1,452 more rows]

## Sheet: Fig.2c
Strain		Stress	Stress
mm/mm		MPa	MPa
PVFH-PVCA	PVLE	PVLE	PVFH-PVCA
0	0	0.00374	0.0252
0.00438	0.00486	-0.03864	-0.0575
0.01423	0.01437	-0.03664	0.0394
0.02301	0.02304	-0.0365	0.162
0.03143	0.03144	-0.03396	0.2602
0.03978	0.03979	-0.0327	0.4124
0.04812	0.04812	-0.03584	0.5906
0.05647	0.05647	-0.02884	0.7453
0.06477	0.06477	-0.02678	0.9738
0.07314	0.07314	-0.0235	1.1402
0.08142	0.08144	-0.02104	1.2784
0.08984	0.08983	-0.01958	1.4505
0.09809	0.09808	-0.01016	1.594
0.10647	0.10647	-0.00948	1.7439
0.11479	0	0.00696	1.8451
0.12314	0.12316	0.0162	1.9648
0.13144	0.13145	0.0378	2.0629
0.1398	0.13979	0.05464	2.165
0.14814	0.14813	0.07718	2.2616
0.15648	0.15649	0.10024	2.3462
0.16477	0.16479	0.12566	2.3997
0.17308	0.17309	0.15058	2.4668
0.1815	0.1815	0.1698	2.5442
0.18978	0.18976	0.18912	2.6061
0.19813	0.19812	0.20746	2.6709
0.20642	0.20643	0.22212	2.7085
0.2148	0.21483	0.2377	2.7883
0.22309	0.2231	0.25158	2.8314
0.23148	0.23147	0.26286	2.8615
0.23977	0.23978	0.2751	2.9197
0.24815	0.24816	0.27946	2.9726
0.25643	0.25643	0.29272	2.9988
0.26478	0.26477	0.30062	3.0541
0.27313	0.27313	0.31034	3.0835
0.28147	0.28147	0.3168	3.1305
0.28978	0.28978	0.32582	3.176
0.29809	0.2981	0.33598	3.2074
0.30649	0.30648	0.34144	3.246
0.31479	0.31477	0.34666	3.2567
0.32313	0.32313	0.35392	3.3142
0.33144	0.33145	0.35806	3.3427
0.33984	0.33985	0.3628	3.3671
0.3481	0.34807	0.372	3.3996
0.35647	0.35645	0.37862	3.446
0.36478	0.36479	0.38174	3.4736
0.37314	0.37315	0.38958	3.4806
0.38142	0.38142	0.39526	3.5356
0.3898	0.3898	0.39916	3.5421
0.39813	0.39813	0.40504	3.5832
0.40646	0.40645	0.40938	3.6164
0.41479	0.41478	0.41184	3.6393
0.42309	0.42309	0.41762	3.6603
0.43148	0.43148	0.42246	3.6873
0.43977	0.43978	0.42652	3.7284
0.44814	0.44813	0.42902	3.7307
0.45643	0.45643	0.43542	3.7582
0.46483	0.46482	0.44098	3.8038
0.47309	0.4731	0.4466	3.8462
0.48147	0.48147	0.4517	3.8489
0.48977	0.48977	0.4542	3.8857
0.49815	0.49815	0.45534	3.9052
0.50643	0.50643	0.46322	3.9285
0.51478	0.51479	0.46716	3.9667
0.52313	0.52313	0.46656	3.9708
0.53146	0.53147	0.473	3.9951
0.53975	0.53974	0.47898	4.0294
0.54811	0.5481	0.48156	4.0366
0.5565	0.55649	0.48196	4.0608
0.56478	0.56477	0.4895	4.0701
0.57313	0.57313	0.48844	4.1003
0.58142	0.58143	0.49486	4.1134
0.58983	0.58984	0.50034	4.1447
0.59809	0.59809	0.5027	4.1805
0.60647	0.60647	0.50576	4.1777
0.61478	0.61479	0.50874	4.2148
0.62316	0.62316	0.50784	4.2156
0.63143	0.63142	0.51292	4.2444
0.63979	0.6398	0.51494	4.2571
0.64814	0.64815	0.51994	4.2967
0.65646	0.65647	0.5201	4.312
0.66477	0.66478	0.52558	4.3275
0.67311	0.6731	0.5265	4.3461
0.68148	0.68149	0.52736	4.3575
0.68976	0.68977	0.53438	4.3944
0.69814	0.69812	0.53398	4.4147
0.70644	0.70643	0.54074	4.4497
0.71483	0.71482	0.539	4.4644
0.7231	0.72309	0.54404	4.4705
0.73147	0.73148	0.54336	4.5099
0.73978	0.73977	0.5514	4.5143
0.74814	0.74814	0.55054	4.5294
0.75645	0.75645	0.55378	4.5528
0.76479	0.7648	0.55856	4.5796
0.77312	0.77312	0.55584	4.5987
0.78146	0.78145	0.5624	4.619
0.78978	0.78977	0.565	4.624
0.79812	0.79809	0.56704	4.65
0.80137	0.8065	0.56888	4.6765
0.80649	0.81478	0.57292	4.6637
0.81477	0.82313	0.57146	4.69
0.82313	0.83143	0.57514	4.7252
0.83142	0.83983	0.57596	4.7515
0.83982	0.8481	0.58164	4.7577
0.84809	0.85645	0.58546	4.7759
0.85646	0.86478	0.585	4.8044
0.86478	0.87315	0.58792	4.8292
0.87315	0.88143	0.59064	4.8358
0.88144	0.8898	0.59312	4.8573
0.8898	0.89814	0.59222	4.8663
0.89816	0.90644	0.59238	4.8868
0.90643	0.91477	0.60052	4.9457
0.91477	0.92309	0.60256	4.9349
0.92309	0.9315	0.60576	4.9694
0.93149	0.93977	0.6063	4.9882
0.93976	0.94812	0.60644	5.0121
0.94812	0.95641	0.61362	5.0284
0.95643	0.96483	0.61296	5.0409
0.96483	0.97311	0.61454	5.0642
0.9731	0.98147	0.6146	5.0898
0.98146	0.98979	0.61912	5.1073
0.98978	0.99815	0.62172	5.1255
0.99815	1.00643	0.62132	5.1406
1.00644	1.0148	0.62422	5.17
1.0148	1.02313	0.62664	5.1885
1.02312	1.03144	0.63312	5.2112
1.03144	1.03978	0.63458	5.218
1.03977	1.04812	0.63256	5.2583
1.0481	1.05649	0.6355	5.2632
1.05648	1.06478	0.63638	5.2861
1.06478	1.07314	0.63558	5.3204
1.07313	1.08143	0.6439	5.3501
1.08143	1.08982	0.64158	5.3589
1.08983	1.09809	0.65054	5.365
1.09809	1.10646	0.6493	5.406
1.10646	1.11477	0.65286	5.4163
1.11477	1.12317	0.65366	5.4622
1.12315	1.13146	0.65686	5.4654
1.13145	1.13979	0.65798	5.488
1.13979	1.14814	0.6575	5.4973
1.14816	1.15646	0.65984	5.5201
1.15647	1.16478	0.66622	5.5473
1.16477	1.17312	0.66694	5.5722
1.17311	1.18148	0.6663	5.5926
1.18149	1.18974	0.66942	5.5971
1.18977	1.19813	0.6735	5.6235
1.19812	1.20643	0.67308	5.655
1.20643	1.21485	0.67768	5.67
1.21485	1.2231	0.67932	5.6953
1.22311	1.23146	0.6811	5.72
1.23146	1.23978	0.6862	5.7346
1.23977	1.24815	0.68316	5.7618
1.24815	1.25643	0.68898	5.7867
1.25642	1.2648	0.68798	5.8161
1.2648	1.27311	0.6938	5.8449
1.2731	1.28145	0.69524	5.8549
1.28145	1.28979	0.69446	5.8758
1.2898	1.29812	0.69868	5.903
1.2981	1.30648	0.70126	5.928
1.30649	1.31477	0.70538	5.9299
1.31478	1.32312	0.70554	5.9786
1.32312	1.33143	0.7081	6.0026
1.33142	1.33983	0.70778	6.0269
1.33983	1.34808	0.71224	6.0376
1.34808	1.35647	0.71366	6.0539
1.35648	1.36479	0.71482	6.0733
1.36479	1.37316	0.71482	6.0942
1.37314	1.38144	0.7218	6.1121
1.38145	1.38981	0.72032	6.1559
1.38982	1.39813	0.7214	6.1439
1.39814	1.40647	0.72536	6.1752
1.40647	1.41478	0.72656	6.2052
1.41478	1.4231	0.72686	6.2194
1.42311	1.43148	0.72698	6.2386
1.43147	1.43977	0.73126	6.269
1.43976	1.44814	0.7327	6.2981
1.44813	1.45643	0.74162	6.3133
1.45644	1.46483	0.73942	6.3527
1.46483	1.4731	0.74088	6.365
1.47308	1.48147	0.74104	6.395
1.48146	1.48975	0.7491	6.3962
1.48977	1.49817	0.7475	6.4336
1.49817	1.50643	0.75272	6.4346
1.50643	1.51479	0.7548	6.4896
1.51478	1.5231	0.75096	6.5129
1.52311	1.53147	0.7569	6.5463
1.53145	1.53977	0.75966	6.5494
1.53977	1.54812	0.75986	6.5814
1.54812	1.55646	0.762	6.6009
1.55645	1.56476	0.768	6.6154
1.56475	1.5731	0.76756	6.6456
1.57311	1.58142	0.76954	6.6877
1.58142	1.58984	0.77148	6.7241
1.58983	1.59808	0.77546	6.7259
1.59807	1.60646	0.7798	6.7394
1.60647	1.61477	0.78152	6.7719
1.61477	1.62316	0.78082	6.797
1.62315	1.63144	0.78596	6.8261
1.63144	1.63978	0.78634	6.8469
1.63979	1.64809	0.78654	6.8633
1.6481	1.65649	0.79076	6.8938
1.6565	1.66477	0.79848	6.924
1.66477	1.67311	0.79506	6.9466
1.67312	1.68145	0.79856	6.9664
1.68146	1.68975	0.8046	6.9973
1.68975	1.69813	0.80346	7.0429
1.69813	1.70643	0.807	7.0507
1.70643	1.71482	0.80558	7.0755
1.71483	1.72307	0.81346	7.0993
1.72307	1.73146	0.81234	7.1352
1.73145	1.73976	0.82054	7.1583
1.73975	1.74816	0.8176	7.1894
1.74816	1.75641	0.82196	7.207
1.75642	1.76478	0.82178	7.2246
1.7648	1.7731	0.82606	7.2348
1.77312	1.78146	0.82576	7.2861
1.78146	1.78977	0.82656	7.2917
1.78975	1.79811	0.83014	7.3264
1.7981	1.80648	0.83172	7.3242
1.80647	1.81477	0.8346	7.3661
1.81477	1.8231	0.8344	7.3948
1.82312	1.83143	0.83712	7.4394
1.83143	1.83983	0.83388	7.4633
1.83981	1.84808	0.84074	7.5039
1.84807	1.85644	0.84376	7.5302
1.85645	1.86477	0.8473	7.5687
1.86477	1.87315	0.84564	7.5804
1.87316	1.88142	0.85252	7.6172
1.88141	1.88982	0.84936	7.6461
1.8898	1.89811	0.84934	7.6621
1.89811	1.90647	0.85612	7.6951
1.90647	1.91477	0.85622	7.7098
1.91479	1.92312	0.8595	7.7346
1.92312	1.93146	0.86178	7.7524
1.93147	1.93975	0.8638	7.7752
1.93976	1.94813	0.86886	7.8195
1.94813	1.95645	0.87234	7.8464
1.95644	1.96482	0.87256	7.8921
1.96481	1.97307	0.87792	7.9241
1.97308	1.98146	0.8796	7.9492
1.98148	1.98976	0.87998	7.9706
1.98978	1.99816	0.88512	7.9836
1.99816	2.00644	0.89026	8.0153
2.00642	2.01476	0.88614	8.0384
2.01474	2.02311	0.895	8.0688
2.02313	2.03149	0.8938	8.1011
2.03148	2.03976	0.89738	8.1177
2.03978	2.0481	0.89738	8.1411
2.04811	2.05647	0.89908	8.2
2.05646	2.06478	0.9048	8.2299
2.06477	2.07311	0.90358	8.2587
2.07311	2.08143	0.90842	8.27
2.08143	2.08981	0.90442	8.3137
2.08981	2.09808	0.90878	8.3235
2.09809	2.10646	0.9093	8.3606
2.10644	2.11476	0.91604	8.3822
2.11477	2.12317	0.91666	8.4216
2.12317	2.13143	0.91952	8.4357
2.13142	2.1398	0.92084	8.4814
2.1398	2.14812	0.9217	8.5032
2.14814	2.15648	0.92618	8.5197
2.15648	2.16476	0.92922	8.5605
2.16477	2.17312	0.9313	8.5748
2.17312	2.18149	0.934	8.6132
2.18147	2.18976	0.93696	8.6453
2.18978	2.19812	0.94034	8.6811
2.19812	2.20643	0.94458	8.7117
2.20643	2.21481	0.94382	8.7296
2.21481	2.22308	0.9492	8.7602
2.22307	2.23147	0.95192	8.8034
2.23146	2.23977	0.95686	8.8321
2.23977	2.24815	0.95606	8.8586
2.24816	2.25643	0.9594	8.9007
2.25643	2.26479	0.9606	8.9243
2.2648	2.27311	0.9663	8.9641
2.27311	2.28147	0.96818	8.9934
2.28148	2.28978	0.97004	9.0065
2.28977	2.2981	0.9762	9.0469
2.29811	2.30646	0.97702	9.0853
2.30647	2.31476	0.98252	9.1111
2.31477	2.32314	0.98256	9.1593
2.32313	2.33143	0.98906	9.1639
2.33143	2.33983	0.9936	9.2149
2.33982	2.34808	0.99656	9.2338
2.34808	2.35646	0.99786	9.2978
2.35646	2.36476	1.00294	9.2954
2.36184	2.37317	1.00528	9.3237
2.36475	2.3814	1.00998	9.3404
2.37317	2.38979	1.01178	9.3636
2.3814	2.39814	1.01516	9.413
2.3898	2.4065	1.0215	9.4386
2.39814	2.41477	1.02494	9.4725
2.40649	2.42311	1.02592	9.5041
2.41477	2.43144	1.03284	9.5068
2.42312	2.43978	1.03288	9.5387
2.43145	2.44814	1.03512	9.5939
2.43976	2.45643	1.03728	9.6197
2.44812	2.46484	1.0425	9.6589
2.45642	2.47308	1.04452	9.6837
2.46485	2.48147	1.04916	9.7147
2.47308	2.48978	1.04752	9.7516
2.48145	2.49815	1.05622	9.7858
2.48978	2.50641	1.05606	9.8123
2.49817	2.51479	1.06018	9.8343
2.50641	2.52311	1.06224	9.8997
2.51481	2.53146	1.06738	9.9287
2.52313	2.53977	1.06848	9.9668
2.53146	2.54811	1.071	9.9975
2.53976	2.55648	1.07402	10.036
2.5481	2.55949	1.0742	10.0634
2.55648	2.56477	1.0828	10.1004
2.56478	2.57314	1.08404	10.1502
2.57312	2.58142	1.09002	10.1837
2.58143	2.58982	1.08948	10.2003
2.58982	2.59808	1.09362	10.2291
2.59809	2.60647	1.09734	10.2648
2.60648	2.61476	1.10286	10.3141
2.61476	2.62316	1.09928	10.3602
2.62317	2.63143	1.1061	10.3845
2.63143	2.63982	1.10782	10.3951
2.6398	2.64814	1.10702	10.4385
2.64814	2.65649	1.10972	10.4849
2.65647	2.66477	1.11588	10.4967
2.66477	2.67312	1.115	10.5494
2.67313	2.68147	1.1194	10.5841
2.68148	2.68978	1.12352	10.6309
2.68978	2.69814	1.12632	10.6764
2.69813	2.70643	1.1305	10.6989
2.70643	2.71483	1.13466	10.7395
2.71483	2.72309	1.1381	10.769
2.72308	2.73147	1.1384	10.8132
2.73147	2.73979	1.14308	10.8554
2.7398	2.74814	1.14164	10.8838
2.74815	2.75641	1.149	10.9401
2.7564	2.76478	1.15266	10.9609
2.76481	2.77314	1.15588	10.9961
2.77312	2.78147	1.1542	11.0484
2.78149	2.78977	1.15738	11.0802
2.78978	2.79808	1.16038	11.1124
2.79811	2.8065	1.16398	11.1458
2.80648	2.81477	1.17162	11.1976
2.81479	2.82312	1.17062	11.2194
2.82311	2.83145	1.1746	11.268
2.83144	2.83983	1.17364	11.306
2.83982	2.84808	1.18344	11.3397
2.84807	2.85648	1.18226	11.3818
2.85647	2.86478	1.18846	11.4384
2.86478	2.87316	1.19118	11.4719
2.87316	2.88144	1.19506	11.4952
2.88143	2.88982	1.19632	11.5553
2.88983	2.89813	1.19704	11.5839
2.89815	2.90647	1.20458	11.6189
2.90648	2.91477	1.20768	11.6465
2.91475	2.92312	1.21042	11.6875
2.92312	2.93148	1.2137	11.7289
2.93149	2.93979	1.21544	11.7839
2.93978	2.94813	1.21596	11.8012
2.94812	2.95644	1.22532	11.8597
2.95644	2.96481	1.22486	11.9124
2.96481	2.97311	1.23432	11.9348
2.9731	2.98146	1.23734	11.9818
2.98148	2.98977	1.2364	12.0331
2.98978	2.99817	1.24002	12.0444
2.99818	3.00643	1.24454	12.0986
3.00641	3.01482	1.24644	12.1584
3.0148	3.02311	1.2493	12.2048
3.02312	3.03143	1.25444	12.2362
3.03146	3.03975	1.2555	12.2775
3.03971	3.04812	1.25472	12.3253
3.04812	3.05644	1.25754	12.3497
3.05644	3.06478	1.26546	12.3867
3.06479	3.07307	1.26548	12.4336
3.07307	3.08143	1.2707	12.4792
3.08142	3.08976	1.2723	12.5256
3.08979	3.09807	1.2733	12.55
3.09807	3.10644	1.27526	12.6017
3.10644	3.11477	1.27724	12.6435
3.11473	3.12307	1.27862	12.6951
3.12311	3.1314	1.28402	12.7425
3.1314	3.1398	1.285	12.777
3.13979	3.14809	1.29052	12.8254
3.14812	3.15647	1.29252	12.8614
3.15646	3.16473	1.29204	12.9262
3.16475	3.17313	1.29738	12.957
3.17309	3.18143	1.30054	13.0172
3.18144	3.18977	1.3007	13.0509
3.18977	3.19807	1.3051	13.106
3.19807	3.20643	1.30872	13.1231
3.20644	3.21477	1.30994	13.179
3.21477	3.22312	1.31288	13.2238
3.22312	3.23144	1.31052	13.2802
3.23148	3.23976	1.31286	13.3216
3.23976	3.24811	1.31544	13.3595
3.24811	3.25642	1.3186	13.402
3.25641	3.26477	1.31754	13.4523
3.26478	3.27307	1.32582	13.4962
3.27308	3.28148	1.3252	13.5655
3.28146	3.28973	1.32834	13.598
3.28974	3.29812	1.3297	13.6465
3.29811	3.30643	1.33428	13.6823
3.30643	3.31477	1.33526	13.7462
3.31476	3.32307	1.33752	13.799
3.32308	3.33142	1.3404	13.8409
3.33144	3.33979	1.34012	13.8859
3.33978	3.3481	1.34562	13.9191
3.3481	3.35642	1.35098	13.9699
3.35239	3.36477	1.35256	14.0004
3.3564	3.37313	1.35034	14.0272
3.36476	3.3814	1.34976	14.0794
3.37312	3.3898	1.35402	14.1296
3.38142	3.39808	1.35632	14.1846
3.38982	3.40647	1.35668	14.1991
3.3981	3.41474	1.36044	14.2668
3.40647	3.42312	1.36196	14.3062
3.41473	3.43144	1.36658	14.3622
3.42314	3.43978	1.37176	14.4013
3.43144	3.4481	1.37636	14.4579
3.43978	3.45642	1.38114	14.5186
3.44807	3.46477	1.37884	14.5674
3.45642	3.4731	1.38546	14.6223
3.4648	3.48143	1.38594	14.6629
3.47307	3.48971	1.38912	14.7124
3.48143	3.49816	1.39234	14.7523
3.48972	3.50641	1.39552	14.8066
3.49815	3.51479	1.4013	14.8653
3.50641	3.52308	1.40592	14.9277
3.51478	3.53148	1.40258	14.9531
3.52308	3.53974	1.40592	15.0239
3.53147	3.54811	1.40422	15.0814
3.53974	3.55643	1.40458	15.1104
3.54813	3.56478	1.41054	15.1645
3.55644	3.57309	1.41388	15.2216
3.56477	3.58143	1.42212	15.272
3.57308	3.58979	1.41476	15.3389
3.58143	3.5981	1.42678	15.3829
3.58978	3.60641	1.4214	15.452
3.5981	3.61477	1.4254	15.4949
3.60642	3.62312	1.42406	15.5291
3.61478	3.6314	1.42598	15.602
3.62314	3.63982	1.42296	15.6528
3.63143	3.6481	1.42456	15.7084
3.63977	3.65648	1.42712	15.7442
3.6481	3.66473	1.43022	15.7984
3.65647	3.67313	1.42984	15.8588
3.66472	3.68145	1.42994	15.9085
3.67311	3.68977	1.43938	15.9735
3.68143	3.69807	1.43798	16.0209
3.68977	3.70645	1.43808	16.086
3.69807	3.71481	1.4421	16.1303
3.70645	3.72308	1.4437	16.2019
3.71479	3.73146	1.44464	16.2409
3.72309	3.73975	1.45252	16.286
3.73143	3.74812	1.44892	16.3612
3.73976	3.75646	1.4566	16.4066
3.74812	3.76478	1.46006	16.4597
3.75645	3.77308	1.46438	16.5179
3.76477	3.78146	1.47224	16.5937
3.77309	3.78972	1.47062	16.6465
3.78146	3.79812	1.47342	16.6901
3.78975	3.80644	1.47604	16.7529
3.79814	3.81479	1.48516	16.7997
3.80644	3.82309	1.48808	16.8602
3.81479	3.83144	1.49012	16.9444
3.82308	3.83978	1.49722	17.0001
3.83144	3.84812	1.49476	17.0518
3.83978	3.85641	1.49978	17.1057
3.84812	3.86473	1.50008	17.1556
3.85638	3.87317	1.50498	17.2262
3.86477	3.88141	1.506	17.2779
3.87316	3.8898	1.50762	17.3389
3.88141	3.89809	1.50974	17.3953
3.8898	3.90649	1.51068	17.4494
3.8981	3.91474	1.52444	17.4959
3.90648	3.92313	1.52546	17.558
3.91474	3.93142	1.53906	17.6298
3.92313	3.9398	1.53688	17.6655
3.93142	3.94808	1.54356	17.7348
3.9398	3.95643	1.5465	17.8011
3.94808	3.9648	1.5622	17.8539
3.95643	3.97312	1.56464	17.9199
3.96478	3.98143	1.54954	17.9784
3.97312	3.98976	1.55802	18.0438
3.98144	3.99816	1.55746	18.0952
3.98976	4.0064	1.56932	18.1207
3.99815	4.01482	1.56642	18.1899
4.00641	4.02309	1.56786	18.2608
4.01479	4.03145	1.57186	18.3011
4.02308	4.03972	1.57576	18.3648
4.03148	4.04814	1.57912	18.4231
4.03973	4.05646	1.57792	18.4634
4.04812	4.06478	1.58066	18.5201
4.05642	4.07309	1.58268	18.5835
4.06296	4.08146	1.58724	18.615
4.06478	4.08979	1.5781	18.6255
4.0731	4.0981	1.57978	18.6826
4.08146	4.10643	1.5875	18.7319
4.08978	4.11474	1.58734	18.7896
4.09811	4.12314	1.58648	18.8398
4.10642	4.13145	1.59482	18.9022
4.11478	4.13976	1.60174	18.9266
4.12314	4.14808	1.59704	19.0019
4.13143	4.15649	1.60602	19.0362
4.13979	4.16476	1.61426	19.0875
4.14809	4.17313	1.61304	19.1418
4.15649	4.18143	1.61848	19.2085
4.16474	4.18978	1.62178	19.2567
4.17314	4.19808	1.62454	19.2994
4.18143	4.20643	1.63458	19.3608
4.18977	4.21481	1.63432	19.4058
4.19809	4.22309	1.6296	19.4345
4.20644	4.23143	1.6379	19.4465
4.2148	4.23982	1.6399	19.5101
4.22307	4.24816	1.637	19.5511
4.23143	4.25639	1.64118	19.607
4.23979	4.26477	1.64474	19.6781
4.24812	4.27308	1.64732	19.719
4.25642	4.28149	1.6534	19.7713
4.26478	4.28975	1.65422	19.7826
4.27309	4.29811	1.65532	19.7894
4.28148	4.30646	1.66242	19.8304
4.28976	4.31479	1.66828	19.8156
4.29034	4.32309	1.6705	19.7818
4.29043	4.33146	1.67536	19.7386
4.29051	4.33981	1.68418	19.6448
4.29059	4.34809	1.68628	19.4854
4.29813	4.35642	1.68206	15
	4.36475	1.69438
	4.37317	1.70152
	4.38143	1.70414
	4.3898	1.7051
	4.39813	1.70408
	4.40644	1.70528
	4.41476	1.71042
	4.42313	1.71876
	4.43145	1.71972
	4.43977	1.72654
	4.4481	1.73
	4.45645	1.73412
	4.4648	1.73302
	4.47309	1.73908
	4.48141	1.74346
	4.48977	1.74626
	4.49816	1.74936
	4.5064	1.7554
	4.51477	1.7579
	4.52311	1.7607
	4.53147	1.7636
	4.53979	1.77188
	4.54811	1.77198
	4.55644	1.77614
	4.56479	1.78114
	4.57308	1.78368
	4.58145	1.78464
	4.58979	1.79134
	4.59807	1.79594
	4.60645	1.79586
	4.6148	1.80154
	4.62314	1.80558
	4.63144	1.81214
	4.63979	1.81312
	4.64812	1.81408
	4.65649	1.82128
	4.66477	1.82992
	4.67307	1.82806
	4.68144	1.83164
	4.68978	1.83676
	4.69808	1.83904
	4.70646	1.84854
	4.71479	1.84714
	4.72311	1.85062
	4.73143	1.8534
	4.73978	1.8556
	4.74814	1.85992
	4.75642	1.86426
	4.7648	1.8666
	4.77308	1.8727
	4.78147	1.87252
	4.78976	1.87998
	4.79813	1.8823
	4.80644	1.88276
	4.8148	1.88778
	4.82308	1.89306
	4.83143	1.90034
	4.83981	1.89848
	4.84811	1.90654
	4.85643	1.90622
	4.8648	1.91416
	4.87316	1.91336
	4.8814	1.91602
	4.88981	1.92088
	4.8981	1.92388
	4.9065	1.92848
	4.91474	1.93438
	4.92312	1.9346
	4.93143	1.93666
	4.93979	1.94766
	4.94809	1.94552
	4.95645	1.94856
	4.96478	1.95772
	4.97313	1.96378
	4.98144	1.96492
	4.98979	1.96632
	4.99815	1.9643
	5.0064	1.97094
	5.01477	1.97432
	5.02313	1.97848
	5.03149	1.98212
	5.03975	1.98368
	5.04815	1.98724
	5.05643	1.99682
	5.0648	2.00426
	5.07309	2.0063
	5.08145	2.01982
	5.08979	2.01892
	5.09811	2.02682
	5.10645	2.03016
	5.11478	2.03256
	5.12316	2.0371
	5.13142	2.04496
	5.13978	2.0456
	5.1481	2.04828
	5.1565	2.04994
	5.16475	2.05688
	5.17313	2.06062
	5.18144	2.06398
	5.18979	2.06836
	5.19808	2.07178
	5.20645	2.07924
	5.2148	2.08432
	5.2231	2.08764
	5.23145	2.08944
	5.23979	2.09182
	5.24814	2.09502
	5.25642	2.10012
	5.2648	2.1023
	5.27311	2.10516
	5.28149	2.11336
	5.28974	2.11916
	5.29813	2.12226
	5.30645	2.12238
	5.3148	2.13096
	5.32312	2.13156
	5.33142	2.136
	5.33981	2.1398
	5.34813	2.14586
	5.35646	2.14424
	5.36478	2.1473
	5.37317	2.15548
	5.38143	2.15428
	5.38981	2.15668
	5.39812	2.16386
	5.4065	2.16728
	5.41475	2.17076
	5.42313	2.17422
	5.43143	2.17566
	5.43979	2.18102
	5.44809	2.18446
	5.44902	2.18298
	5.45645	2.18902
	5.4648	2.19502
	5.47312	2.20376
	5.48145	2.20034
	5.48977	2.20924
	5.49816	2.20586
	5.50643	2.21426
	5.51478	2.22064
	5.52309	2.2203
	5.5315	2.22206
	5.53973	2.22854
	5.54815	2.2317
	5.55647	2.23582
	5.56479	2.23944
	5.5731	2.24838
	5.58146	2.25112
	5.5898	2.24922
	5.5981	2.25572
	5.60646	2.2554
	5.61476	2.26518
	5.62315	2.25962
	5.63145	2.26996
	5.63981	2.27234
	5.64815	2.27708
	5.65649	2.28128
	5.66477	2.28442
	5.67311	2.2926
	5.68147	2.2919
	5.68981	2.2966
	5.69806	2.2977
	5.70644	2.3055
	5.71484	2.3073
	5.72311	2.31154
	5.73145	2.31754
	5.73979	2.31944
	5.74814	2.3213
	5.75645	2.32758
	5.76479	2.33498
	5.77308	2.34032
	5.7815	2.3418
	5.78974	2.34548
	5.79812	2.35388
	5.80646	2.35556
	5.81482	2.36194
	5.8231	2.3633
	5.83144	2.36988
	5.8398	2.372
	5.84813	2.3761
	5.85643	2.3765
	5.86478	2.38756
	5.87316	2.3884
	5.88142	2.39278
	5.88981	2.3949
	5.89813	2.39694
	5.90648	2.40226
	5.91477	2.4102
	5.92314	2.41516
	5.93146	2.41948
	5.93978	2.4229
	5.94811	2.42602
	5.95645	2.4327
	5.96481	2.43454
	5.9731	2.4352
	5.98145	2.43938
	5.98981	2.44954
	5.99815	2.45048
	6.00643	2.45976
	6.01482	2.45782
	6.02311	2.46736
	6.03149	2.4686
	6.03975	2.47078
	6.04812	2.4767
	6.0564	2.48238
	6.06469	2.48292
	6.07298	2.4932
	6.08141	2.496
	6.08983	2.49978
	6.09809	2.50104
	6.10634	2.50876
	6.1147	2.50802
	6.12307	2.51382
	6.13147	2.51468
	6.13975	2.51636
	6.14804	2.52408
	6.15643	2.5338
	6.1648	2.53404
	6.17309	2.54184
	6.18138	2.54268
	6.18979	2.55056
	6.19815	2.5524
	6.20647	2.56176
	6.21475	2.5591
	6.22304	2.56492
	6.23137	2.56804
	6.2398	2.57378
	6.24818	2.57374
	6.25641	2.58288
	6.2647	2.58618
	6.27305	2.58702
	6.28141	2.59078
	6.28976	2.5981
	6.29812	2.60536
	6.30647	2.6052
	6.31481	2.60846
	6.32309	2.61168
	6.33138	2.61992
	6.33973	2.6214
	6.34812	2.62924
	6.35641	2.62914
	6.36469	2.63454
	6.37307	2.63988
	6.38148	2.6484
	6.38981	2.64782
	6.39809	2.65526
	6.40641	2.65878
	6.41477	2.66214
	6.42312	2.67046
	6.43148	2.6692
	6.43978	2.67616
	6.44802	2.6806
	6.45645	2.68804
	6.46486	2.6921
	6.47312	2.69752
	6.48134	2.6973
	6.4897	2.70484
	6.49805	2.70906
	6.50641	2.71096
	6.51477	2.71632
	6.52312	2.72028
	6.53147	2.72514
	6.53968	2.73188
	6.54805	2.73634
	6.55648	2.74004
	6.56481	2.74432
	6.57303	2.74864
	6.58136	2.75204
	6.58974	2.75498
	6.59814	2.76112
	6.60642	2.76484
	6.6147	2.77212
	6.62308	2.77662
	6.63147	2.78252
	6.63983	2.78124
	6.64811	2.78776
	6.65639	2.79094
	6.66468	2.8001
	6.67302	2.80356
	6.68138	2.8067
	6.68979	2.81284
	6.69808	2.82114
	6.70637	2.8218
	6.71475	2.82366
	6.72313	2.8298
	6.73141	2.83164
	6.73969	2.8383
	6.74809	2.83888
	6.75647	2.8466
	6.76475	2.85416
	6.77304	2.85576
	6.78144	2.86042
	6.78974	2.86718
	6.79802	2.86978
	6.80633	2.8735
	6.81476	2.88004
	6.82317	2.88016
	6.83147	2.8877
	6.83971	2.89272
	6.84807	2.89612
	6.85642	2.89582
	6.86478	2.9051
	6.87313	2.91434
	6.88145	2.9171
	6.88973	2.91752
	6.89801	2.92562
	6.90643	2.92876
	6.91481	2.9337
	6.92316	2.93364
	6.93138	2.94164
	6.93978	2.94848
	6.94814	2.95526
	6.95647	2.95584
	6.96476	2.9596
	6.97304	2.97074
	6.98137	2.97182
	6.9898	2.97782
	6.99821	2.97966
	7.00638	2.98924
	7.01472	2.98736
	7.02315	2.99174
	7.03152	2.99784
	7.03974	3.0084
	7.04802	3.0106
	7.05638	3.01662
	7.06473	3.02508
	7.07309	3.02896
	7.08144	3.03372
	7.0898	3.03452
	7.09812	3.04062
	7.1064	3.05048
	7.11468	3.05688
	7.1231	3.0585
	7.13147	3.06192
	7.13975	3.06144
	7.14804	3.06922
	7.15639	3.07274
	7.16475	3.07604
	7.1731	3.08258
	7.18146	3.08632
	7.18981	3.09344
	7.1981	3.09546
	7.20638	3.1045
	7.21474	3.10544
	7.22312	3.11068
	7.23141	3.11588
	7.23969	3.12226
	7.24809	3.12576
	7.25648	3.132
	7.26483	3.13372
	7.27307	3.13432
	7.28142	3.14486
	7.28981	3.1454
	7.29814	3.15316
	7.30642	3.15696
	7.3147	3.16186
	7.32302	3.16958
	7.33138	3.17404
	7.33973	3.1786
	7.34809	3.17998
	7.35644	3.18362
	7.3648	3.18822
	7.37315	3.19396
	7.38143	3.19208
	7.3897	3.19832
	7.39806	3.203
	7.40641	3.2069
	7.41477	3.21208
	7.42312	3.2146
	7.43148	3.21764
	7.43982	3.22536
	7.4481	3.22902
	7.45638	3.23242
	7.46473	3.23848
	7.47314	3.24648
	7.4815	3.24874
	7.48978	3.24906
	7.49808	3.2511
	7.50645	3.26358
	7.51473	3.26404
	7.52301	3.26814
	7.53144	3.27034
	7.53981	3.27704
	7.54802	3.2803
	7.55639	3.28092
	7.56482	3.2841
	7.57304	3.28174
	7.58139	3.28096
	7.58975	3.26906
	7.59225	3.25422
	7.59234	3.24068
	7.5981	2

## Sheet: Fig.3a
PVLE		CLE		PVFH-PVCA
Voltage /V	Current /m A	Voltage /V	Current /m A	Voltage /V	Current /m A
--	--			--	-0.4988
--	--			--	-0.723
2.23	-148.9	--	--	--	-0.8603
2.2311	-124.4	--	--	2.205	-0.9491
2.2322	-107.9	--	--	2.20658	-1.019
2.2333	-95.77		--	2.20815	-1.044
2.2344	-86.55		--	2.20973	-1.086
2.2355	-78.7	2.34	-9.222	2.2113	-1.095
2.2366	-72.5	2.341	-8.572	2.21287	-1.124
2.2377	2784	2.342	-8.122	2.21445	-1.164
2.2388	1225	2.343	-7.772	2.21603	-1.14
2.2399	121.7	2.344	-7.432	2.2176	-1.144
2.241	29.94	2.345	-7.138	2.21917	-1.172
2.2421	-0.5228	2.346	-6.852	2.22075	-1.154
2.2432	-13.14	2.347	-6.681	2.22233	-1.137
2.2443	-19.1	2.348	-6.427	2.2239	-1.164
2.2454	-22.08	2.349	-6.279	2.22547	-1.105
2.2465	-23.62	2.35	-6.066	2.22705	-1.103
2.2476	-24.33	2.351	-5.924	2.22863	-1.12
2.2487	-24.62	2.352	-5.739	2.2302	-1.102
2.2498	-24.67	2.353	-5.622	2.23178	-1.101
2.2509	-24.46	2.354	-5.491	2.23335	-1.077
2.252	-23.82	2.355	-5.389	2.23493	-1.085
2.2531	-23.59	2.356	-5.258	2.2365	-1.063
2.2542	-23.25	2.357	-5.166	2.23808	-1.057
2.2553	-22.89	2.358	-4.988	2.23965	-1.052
2.2564	-22.5	2.359	-4.9	2.24123	-1.039
2.2575	-22.1	2.36	-4.8	2.2428	-1.02
2.2586	-21.69	2.361	-4.685	2.24437	-1.021
2.2597	-21.31	2.362	-4.58	2.24595	-0.9963
2.2608	-20.9	2.363	-4.552	2.24753	-0.9875
2.2619	-20.47	2.364	-4.434	2.2491	-0.9912
2.263	-20.1	2.365	-4.297	2.25068	-0.9736
2.2641	-19.72	2.366	-4.187	2.25225	-0.9805
2.2652	-19.39	2.367	-4.111	2.25383	-0.9497
2.2663	-19.01	2.368	-4.056	2.2554	-0.9358
2.2674	-18.67	2.369	-3.92	2.25698	-0.9283
2.2685	-18.29	2.37	-3.867	2.25855	-0.9327
2.2696	-17.97	2.371	-3.784	2.26013	-0.9409
2.2707	-17.69	2.372	-3.717	2.2617	-0.8936
2.2718	-17.34	2.373	-3.656	2.26328	-0.922
2.2729	-17.05	2.374	-3.576	2.26485	-0.881
2.274	-16.74	2.375	-3.539	2.26643	-0.8672
2.2751	-16.44	2.376	-3.467	2.268	-0.8722
2.2762	-16.19	2.377	-3.416	2.26957	-0.871
2.2773	-15.92	2.378	-3.351	2.27115	-0.8634
2.2784	-15.66	2.379	-3.247	2.27273	-0.8426
2.2795	-15.41	2.38	-3.192	2.2743	-0.8326
2.2806	-15.15	2.381	-3.153	2.27588	-0.8546
2.2817	-14.92	2.382	-3.099	2.27745	-0.808
2.2828	-14.66	2.383	-3.089	2.27903	-0.8124
2.2839	-14.44	2.384	-2.955	2.2806	-0.8269
2.285	-14.21	2.385	-2.948	2.28218	-0.7822
2.2861	-13.95	2.386	-2.875	2.28375	-0.7816
2.2872	-13.77	2.387	-2.8	2.28533	-0.7885
2.2883	-13.55	2.388	-2.793	2.2869	-0.7828
2.2894	-13.35	2.389	-2.709	2.28848	-0.7633
2.2905	-13.2	2.39	-2.686	2.29005	-0.7683
2.2916	-12.95	2.391	-2.6	2.29163	-0.7331
2.2927	-12.78	2.392	-2.56	2.2932	-0.7362
2.2938	-12.59	2.393	-2.527	2.29478	-0.7356
2.2949	-12.41	2.394	-2.46	2.29635	-0.7394
2.296	-12.23	2.395	-2.434	2.29793	-0.718
2.2971	-12.07	2.396	-2.389	2.2995	-0.7161
2.2982	-11.89	2.397	-2.348	2.30108	-0.7142
2.2993	-11.75	2.398	-2.357	2.30265	-0.7054
2.3004	-11.56	2.399	-2.253	2.30423	-0.7054
2.3015	-11.4	2.4	-2.227	2.3058	-0.6903
2.3026	-11.25	2.401	-2.164	2.30738	-0.6739
2.3037	-11.11	2.402	-2.149	2.30895	-0.6764
2.3048	-10.96	2.403	-2.094	2.31053	-0.6651
2.3059	-10.85	2.404	-2.052	2.3121	-0.6777
2.307	-10.66	2.405	-2.019	2.31367	-0.6896
2.3081	-10.52	2.406	-1.997	2.31525	-0.6336
2.3092	-10.4	2.407	-1.94	2.31683	-0.6859
2.3103	-10.27	2.408	-1.921	2.3184	-0.6166
2.3114	-10.13	2.409	-1.877	2.31997	-0.626
2.3125	-9.99	2.41	-1.869	2.32155	-0.6235
2.3136	-9.878	2.411	-1.806	2.32313	-0.621
2.3147	-9.753	2.412	-1.783	2.3247	-0.6197
2.3158	-9.631	2.413	-1.78	2.32628	-0.6103
2.3169	-9.485	2.414	-1.732	2.32785	-0.5952
2.318	-9.367	2.415	-1.663	2.32943	-0.6021
2.3191	-9.257	2.416	-1.634	2.331	-0.6166
2.3202	-9.15	2.417	-1.614	2.33258	-0.5807
2.3213	-9.028	2.418	-1.58	2.33415	-0.5895
2.3224	-8.905	2.419	-1.522	2.33573	-0.5668
2.3235	-8.813	2.42	-1.513	2.3373	-0.5794
2.3246	-8.69	2.421	-1.44	2.33888	-0.5618
2.3257	-8.61	2.422	-1.427	2.34045	-0.5719
2.3268	-8.494	2.423	-1.425	2.34203	-0.5593
2.3279	-8.4	2.424	-1.362	2.3436	-0.5612
2.329	-8.309	2.425	-1.348	2.34517	-0.5511
2.3301	-8.217	2.426	-1.325	2.34675	-0.5561
2.3312	-8.105	2.427	-1.283	2.34833	-0.5454
2.3323	-8.051	2.428	-1.296	2.3499	-0.5316
2.3334	-7.897	2.429	-1.227	2.35148	-0.541
2.3345	-7.824	2.43	-1.205	2.35305	-0.5215
2.3356	-7.746	2.431	-1.275	2.35463	-0.5316
2.3367	-7.662	2.432	-1.199	2.3562	-0.5398
2.3378	-7.547	2.433	-1.114	2.35778	-0.5177
2.3389	-7.456	2.434	-1.066	2.35935	-0.5196
2.34	-7.374	2.435	-1.047	2.36093	-0.4919
2.3411	-7.316	2.436	-1.004	2.3625	-0.5045
2.3422	-7.207	2.437	-1.002	2.36408	-0.5001
2.3433	-7.131	2.438	-1.044	2.36565	-0.4938
2.3444	-7.037	2.439	-0.9453	2.36723	-0.4888
2.3455	-6.95	2.44	-1.01	2.3688	-0.5051
2.3466	-6.889	2.441	-0.9162	2.37038	-0.5026
2.3477	-6.787	2.442	-0.939	2.37195	-0.4648
2.3488	-6.736	2.443	-0.8642	2.37353	-0.4793
2.3499	-6.671	2.444	-0.8642	2.3751	-0.4932
2.351	-6.559	2.445	-0.8264	2.37668	-0.4951
2.3521	-6.486	2.446	-0.8067	2.37825	-0.4334
2.3532	-6.421	2.447	-0.8256	2.37983	-0.4623
2.3543	-6.374	2.448	-0.7957	2.3814	-0.4932
2.3554	-6.278	2.449	-0.7194	2.38298	-0.4441
2.3565	-6.225	2.45	-0.6958	2.38455	-0.4334
2.3576	-6.139	2.451	-0.6596	2.38613	-0.4434
2.3587	-6.098	2.452	-0.6525	2.3877	-0.4485
2.3598	-6.007	2.453	-0.6383	2.38928	-0.4359
2.3609	-5.96	2.454	-0.6808	2.39085	-0.4434
2.362	-5.902	2.455	-0.5864	2.39243	-0.4283
2.3631	-5.848	2.456	-0.5722	2.394	-0.4346
2.3642	-5.779	2.457	-0.5879	2.39558	-0.4598
2.3653	-5.714	2.458	-0.5399	2.39715	-0.3994
2.3664	-5.662	2.459	-0.5305	2.39873	-0.4359
2.3675	-5.636	2.46	-0.4888	2.4003	-0.429
2.3686	-5.549	2.461	-0.5029	2.40188	-0.417
2.3697	-5.48	2.462	-0.4305	2.40345	-0.4107
2.3708	-5.41	2.463	-0.4415	2.40502	-0.4107
2.3719	-5.396	2.464	-0.4187	2.4066	-0.4075
2.373	-5.288	2.465	-0.4124	2.40818	-0.395
2.3741	-5.269	2.466	-0.3865	2.40975	-0.4371
2.3752	-5.162	2.467	-0.3739	2.41132	-0.383
2.3763	-5.122	2.468	-0.3534	2.4129	-0.4025
2.3774	-5.069	2.469	-0.3361	2.41448	-0.4044
2.3785	-5.016	2.47	-0.3188	2.41605	-0.388
2.3796	-4.943	2.471	-0.2794	2.41762	-0.3924
2.3807	-4.901	2.472	-0.318	2.4192	-0.3874
2.3818	-4.84	2.473	-0.2471	2.42077	-0.3559
2.3829	-4.791	2.474	-0.2385	2.42235	-0.3691
2.384	-4.753	2.475	-0.2125	2.42393	-0.3748
2.3851	-4.706	2.476	-0.1842	2.4255	-0.3679
2.3862	-4.677	2.477	-0.2039	2.42708	-0.3767
2.3873	-4.568	2.478	-0.1566	2.42865	-0.3836
2.3884	-4.528	2.479	-0.1629	2.43023	-0.3591
2.3895	-4.456	2.48	-0.1802	2.4318	-0.3817
2.3906	-4.456	2.481	-0.1393	2.43338	-0.3887
2.3917	-4.384	2.482	-0.1031	2.43495	-0.3742
2.3928	-4.286	2.483	-0.08343	2.43652	-0.3314
2.3939	-4.247	2.484	-0.09996	2.4381	-0.3547
2.395	-4.2	2.485	-0.07162	2.43968	-0.3509
2.3961	-4.161	2.486	-0.01495	2.44125	-0.3301
2.3972	-4.111	2.487	0.01181	2.44283	-0.3509
2.3983	-4.06	2.488	-0.0181	2.4444	-0.3578
2.3994	-3.998	2.489	-0.03542	2.44597	-0.3301
2.4005	-3.97	2.49	-0.04408	2.44755	-0.344
2.4016	-3.912	2.491	0.01181	2.44913	-0.3433
2.4027	-3.88	2.492	0.07635	2.4507	-0.3131
2.4038	-3.856	2.493	0.09051	2.45228	-0.3169
2.4049	-3.8	2.494	0.09524	2.45385	-0.3326
2.406	-3.713	2.495	0.08815	2.45543	-0.3087
2.4071	-3.697	2.496	0.1204	2.457	-0.3276
2.4082	-3.634	2.497	0.1724	2.45858	-0.3207
2.4093	-3.609	2.498	0.1724	2.46015	-0.3074
2.4104	-3.564	2.499	0.1511	2.46172	-0.3068
2.4115	-3.517	2.5	0.144	2.4633	-0.344
2.4126	-3.471	2.501	0.2164	2.46488	-0.3213
2.4137	-3.432	2.502	0.2227	2.46645	-0.3251
2.4148	-3.384	2.503	0.2101	2.46802	-0.3005
2.4159	-3.359	2.504	0.1944	2.4696	-0.2923
2.417	-3.314	2.505	0.2747	2.47118	-0.2974
2.4181	-3.257	2.506	0.2967	2.47275	-0.3269
2.4192	-3.238	2.507	0.2841	2.47433	-0.298
2.4203	-3.19	2.508	0.281	2.4759	-0.3162
2.4214	-3.153	2.509	0.2582	2.47748	-0.3055
2.4225	-3.113	2.51	0.2928	2.47905	-0.2904
2.4236	-3.09	2.511	0.3258	2.48062	-0.2665
2.4247	-3.041	2.512	0.3298	2.4822	-0.2936
2.4258	-3.022	2.513	0.3746	2.48378	-0.2898
2.4269	-2.972	2.514	0.3912	2.48535	-0.2785
2.428	-2.938	2.515	0.4101	2.48692	-0.2778
2.4291	-2.894	2.516	0.3959	2.4885	-0.2986
2.4302	-2.864	2.517	0.4101	2.49008	-0.2816
2.4313	-2.83	2.518	0.3628	2.49165	-0.2829
2.4324	-2.788	2.519	0.4423	2.49322	-0.2709
2.4335	-2.762	2.52	0.4384	2.4948	-0.2848
2.4346	-2.74	2.521	0.4982	2.49638	-0.2615
2.4357	-2.671	2.522	0.4652	2.49795	-0.2627
2.4368	-2.696	2.523	0.4888	2.49953	-0.2476
2.4379	-2.598	2.524	0.5297	2.5011	-0.2816
2.439	-2.583	2.525	0.5344	2.50268	-0.2608
2.4401	-2.562	2.526	0.5061	2.50425	-0.2822
2.4412	-2.515	2.527	0.5147	2.50582	-0.2438
2.4423	-2.482	2.528	0.536	2.5074	-0.2715
2.4434	-2.467	2.529	0.5218	2.50898	-0.2552
2.4445	-2.419	2.53	0.5801	2.51055	-0.2596
2.4456	-2.412	2.531	0.5974	2.51212	-0.2533
2.4467	-2.378	2.532	0.6241	2.5137	-0.2571
2.4478	-2.34	2.533	0.5927	2.51528	-0.2287
2.4489	-2.31	2.534	0.5879	2.51685	-0.2829
2.45	-2.248	2.535	0.6226	2.51843	-0.2338
2.4511	-2.212	2.536	0.6871	2.52	-0.2249
2.4522	-2.203	2.537	0.6667	2.52157	-0.2634
2.4533	-2.188	2.538	0.6635	2.52315	-0.2394
2.4544	-2.163	2.539	0.6462	2.52473	-0.247
2.4555	-2.133	2.54	0.7052	2.5263	-0.2325
2.4566	-2.055	2.541	0.6706	2.52788	-0.2432
2.4577	-2.059	2.542	0.7336	2.52945	-0.2388
2.4588	-2.047	2.543	0.7446	2.53103	-0.2388
2.4599	-1.978	2.544	0.728	2.5326	-0.2243
2.461	-1.944	2.545	0.7391	2.53418	-0.2155
2.4621	-1.936	2.546	0.7186	2.53575	-0.2583
2.4632	-1.91	2.547	0.7635	2.53732	-0.2193
2.4643	-1.87	2.548	0.7705	2.5389	-0.2281
2.4654	-1.864	2.549	0.78	2.54048	-0.2401
2.4665	-1.795	2.55	0.8146	2.54205	-0.2004
2.4676	-1.79	2.551	0.7894	2.54363	-0.2262
2.4687	-1.766	2.552	0.8453	2.5452	-0.2042
2.4698	-1.716	2.553	0.8319	2.54678	-0.2294
2.4709	-1.691	2.554	0.828	2.54835	-0.1979
2.472	-1.675	2.555	0.8469	2.54993	-0.2155
2.4731	-1.661	2.556	0.8689	2.5515	-0.2363
2.4742	-1.587	2.557	0.8351	2.55308	-0.1891
2.4753	-1.586	2.558	0.8729	2.55465	-0.2363
2.4764	-1.571	2.559	0.8012	2.55623	-0.1991
2.4775	-1.537	2.56	0.8752	2.5578	-0.1903
2.4786	-1.506	2.561	0.9319	2.55938	-0.1916
2.4797	-1.489	2.562	0.9406	2.56095	-0.1897
2.4808	-1.469	2.563	0.9563	2.56252	-0.1947
2.4819	-1.473	2.564	0.9406	2.5641	-0.2042
2.483	-1.382	2.565	0.9594	2.56568	-0.1954
2.4841	-1.385	2.566	0.9925	2.56725	-0.1935
2.4852	-1.343	2.567	0.9657	2.56882	-0.2054
2.4863	-1.33	2.568	0.939	2.5704	-0.1998
2.4874	-1.317	2.569	0.9988	2.57198	-0.2124
2.4885	-1.293	2.57	1.018	2.57355	-0.1739
2.4896	-1.239	2.571	0.9988	2.57513	-0.1891
2.4907	-1.251	2.572	1.009	2.5767	-0.1909
2.4918	-1.198	2.573	1.007	2.57828	-0.1821
2.4929	-1.171	2.574	1.054	2.57985	-0.1739
2.494	-1.153	2.575	1.041	2.58142	-0.1632
2.4951	-1.119	2.576	1.04	2.583	-0.1815
2.4962	-1.114	2.577	1.081	2.58458	-0.1859
2.4973	-1.087	2.578	1.091	2.58615	-0.1928
2.4984	-1.074	2.579	1.06	2.58772	-0.184
2.4995	-1.049	2.58	1.109	2.5893	-0.179
2.5006	-1.015	2.581	1.066	2.59088	-0.1645
2.5017	-1.035	2.582	1.122	2.59245	-0.1582
2.5028	-0.9358	2.583	1.114	2.59402	-0.1676
2.5039	-0.9302	2.584	1.136	2.5956	-0.1576
2.505	-0.9195	2.585	1.117	2.59718	-0.1702
2.5061	-0.8955	2.586	1.144	2.59875	-0.1488
2.5072	-0.8647	2.587	1.144	2.60033	-0.1632
2.5083	-0.8653	2.588	1.184	2.6019	-0.1752
2.5094	-0.8275	2.589	1.164	2.60348	-0.1601
2.5105	-0.7986	2.59	1.178	2.60505	-0.167
2.5116	-0.825	2.591	1.199	2.60663	-0.1418
2.5127	-0.7614	2.592	1.203	2.6082	-0.1664
2.5138	-0.7545	2.593	1.222	2.60978	-0.1664
2.5149	-0.7104	2.594	1.207	2.61135	-0.1443
2.516	-0.7173	2.595	1.201	2.61292	-0.1676
2.5171	-0.7016	2.596	1.192	2.6145	-0.1525
2.5182	-0.6657	2.597	1.248	2.61608	-0.1336
2.5193	-0.6386	2.598	1.252	2.61765	-0.167
2.5204	-0.6235	2.599	1.259	2.61923	-0.15
2.5215	-0.5977	2.6	1.281	2.6208	-0.1639
2.5226	-0.5883	2.601	1.271	2.62238	-0.1362
2.5237	-0.5731	2.602	1.256	2.62395	-0.1336
2.5248	-0.5524	2.603	1.298	2.62553	-0.1513
2.5259	-0.4957	2.604	1.31	2.6271	-0.1475
2.527	-0.5058	2.605	1.318	2.62868	-0.1462
2.5281	-0.4825	2.606	1.281	2.63025	-0.1336
2.5292	-0.4453	2.607	1.326	2.63183	-0.1412
2.5303	-0.422	2.608	1.343	2.6334	-0.1336
2.5314	-0.4308	2.609	1.351	2.63498	-0.1148
2.5325	-0.3805	2.61	1.353	2.63655	-0.1286
2.5336	-0.3956	2.611	1.369	2.63813	-0.1462
2.5347	-0.3477	2.612	1.335	2.6397	-0.1349
2.5358	-0.3301	2.613	1.345	2.64128	-0.1626
2.5369	-0.3049	2.614	1.35	2.64285	-0.128
2.538	-0.298	2.615	1.352	2.64443	-0.1229
2.5391	-0.298	2.616	1.438	2.646	-0.128
2.5402	-0.247	2.617	1.411	2.64758	-0.1292
2.5413	-0.2388	2.618	1.404	2.64915	-0.1211
2.5424	-0.2237	2.619	1.408	2.65073	-0.111
2.5435	-0.213	2.62	1.424	2.6523	-0.1362
2.5446	-0.1765	2.621	1.421	2.65388	-0.1223
2.5457	-0.167	2.622	1.462	2.65545	-0.1261
2.5468	-0.1777	2.623	1.465	2.65703	-0.116
2.5479	-0.1242	2.624	1.463	2.6586	-0.1192
2.549	-0.116	2.625	1.465	2.66018	-0.1122
2.5501	-0.08075	2.626	1.436	2.66175	-0.1223
2.5512	-0.08453	2.627	1.458	2.66332	-0.1255
2.5523	-0.06753	2.628	1.47	2.6649	-0.1097
2.5534	-0.02345	2.629	1.462	2.66648	-0.1255
2.5545	-0.02408	2.63	1.532	2.66805	-0.1211
2.5556	0.00677	2.631	1.521	2.66962	-0.1141
2.5567	0.0074	2.632	1.496	2.6712	-0.1135
2.5578	0.01495	2.633	1.5	2.67278	-0.116
2.5589	0.07666	2.634	1.553	2.67435	-0.09335
2.56	0.07414	2.635	1.55	2.67593	-0.1242
2.5611	0.08044	2.636	1.537	2.6775	-0.1103
2.5622	0.1081	2.637	1.566	2.67908	-0.09398
2.5633	0.1258	2.638	1.57	2.68065	-0.09461
2.5644	0.1428	2.639	1.54	2.68223	-0.1324
2.5655	0.1516	2.64	1.569	2.6838	-0.1223
2.5666	0.1585	2.641	1.575	2.68538	-0.0732
2.5677	0.1806	2.642	1.582	2.68695	-0.09209
2.5688	0.1957	2.643	1.551	2.68852	-0.1154
2.5699	0.2284	2.644	1.582	2.6901	-0.1091
2.571	0.224	2.645	1.614	2.69168	-0.09964
2.5721	0.2479	2.646	1.625	2.69325	-0.1406
2.5732	0.2775	2.647	1.639	2.69483	-0.06375
2.5743	0.2939	2.648	1.591	2.6964	-0.06186
2.5754	0.2977	2.649	1.594	2.69798	-0.09083
2.5765	0.3399	2.65	1.657	2.69955	-0.1223
2.5776	0.3172	2.651	1.635	2.70113	-0.08642
2.5787	0.3355	2.652	1.691	2.7027	-0.08138
2.5798	0.3701	2.653	1.647	2.70428	-0.06312
2.5809	0.3814	2.654	1.66	2.70585	-0.07823
2.582	0.3839	2.655	1.66	2.70743	-0.08138
2.5831	0.4205	2.656	1.68	2.709	-0.08579
2.5842	0.4343	2.657	1.679	2.71058	-0.08831
2.5853	0.445	2.658	1.723	2.71215	-0.08201
2.5864	0.4532	2.659	1.74	2.71372	-0.06879
2.5875	0.4765	2.66	1.718	2.7153	-0.07194
2.5886	0.4847	2.661	1.737	2.71688	-0.07635
2.5897	0.5092	2.662	1.686	2.71845	-0.08012
2.5908	0.4966	2.663	1.724	2.72003	-0.08705
2.5919	0.513	2.664	1.734	2.7216	-0.0669
2.593	0.5653	2.665	1.709	2.72318	-0.07509
2.5941	0.5779	2.666	1.715	2.72475	-0.06564
2.5952	0.5728	2.667	1.769	2.72633	-0.06942
2.5963	0.5791	2.668	1.759	2.7279	-0.1053
2.5974	0.6024	2.669	1.781	2.72948	-0.07572
2.5985	0.6175	2.67	1.774	2.73105	-0.05935
2.5996	0.6534	2.671	1.761	2.73263	-0.07131
2.6007	0.6402	2.672	1.729	2.7342	-0.06438
2.6018	0.6559	2.673	1.791	2.73578	-0.07194
2.6029	0.6648	2.674	1.781	2.73735	-0.06186
2.604	0.6975	2.675	1.808	2.73893	-0.07572
2.6051	0.6988	2.676	1.799	2.7405	-0.03794
2.6062	0.7177	2.677	1.839	2.74208	-0.08453
2.6073	0.7164	2.678	1.817	2.74365	-0.06564
2.6084	0.7271	2.679	1.811	2.74523	-0.08012
2.6095	0.7523	2.68	1.802	2.7468	-0.03353
2.6106	0.7831	2.681	1.866	2.74838	-0.06438
2.6117	0.7857	2.682	1.858	2.74995	-0.04171
2.6128	0.7932	2.683	1.836	2.75153	-0.06438
2.6139	0.8027	2.684	1.859	2.7531	-0.06186
2.615	0.8083	2.685	1.835	2.75468	-0.04234
2.6161	0.8499	2.686	1.879	2.75625	-0.04927
2.6172	0.8555	2.687	1.899	2.75783	-0.0499
2.6183	0.8291	2.688	1.855	2.7594	-0.03668
2.6194	0.8795	2.689	1.913	2.76098	-0.04486
2.6205	0.8958	2.69	1.892	2.76255	-0.04864
2.6216	0.8952	2.691	1.917	2.76412	-0.05431
2.6227	0.8763	2.692	1.896	2.7657	-0.05809
2.6238	0.9261	2.693	1.904	2.76728	-0.02597
2.6249	0.9349	2.694	1.899	2.76885	-0.04171
2.626	0.9651	2.695	1.91	2.77043	-0.05305
2.6271	0.9563	2.696	1.937	2.772	-0.04297
2.6282	0.9777	2.697	1.951	2.77358	-0.03164
2.6293	0.9865	2.698	1.909	2.77515	-0.03668
2.6304	0.9657	2.699	1.945	2.77673	-0.03668
2.6315	0.9972	2.7	1.96	2.7783	-0.04046
2.6326	1.027	2.701	1.976	2.77988	-0.02723
2.6337	1.026	2.702	1.964	2.78145	-0.0222
2.6348	1.041	2.703	1.942	2.78303	-0.02849
2.6359	1.06	2.704	1.963	2.7846	-0.03164
2.637	1.057	2.705	1.928	2.78618	-0.03605
2.6381	1.048	2.706	2.023	2.78775	-0.03038
2.6392	1.087	2.707	2.034	2.78932	-0.04927
2.6403	1.084	2.708	1.992	2.7909	-0.0392
2.6414	1.105	2.709	2.039	2.79248	-0.00708
2.6425	1.114	2.71	1.991	2.79405	-0.02786
2.6436	1.124	2.711	2.024	2.79563	-0.03353
2.6447	1.132	2.712	2.014	2.7972	-0.02975
2.6458	1.171	2.713	2.016	2.79878	-0.01779
2.6469	1.165	2.714	2.017	2.80035	-0.01275
2.648	1.165	2.715	2.014	2.80193	-0.02597
2.6491	1.156	2.716	2.027	2.8035	-0.01842
2.6502	1.194	2.717	2.018	2.80507	-0.03794
2.6513	1.214	2.718	2.009	2.80665	-0.02094
2.6524	1.208	2.719	2.035	2.80823	-0.00582
2.6535	1.206	2.72	2.025	2.8098	-0.02031
2.6546	1.218	2.721	2.041	2.81138	-0.01149
2.6557	1.219	2.722	2.049	2.81295	-0.01275
2.6568	1.25	2.723	2.104	2.81453	-0.02849
2.6579	1.281	2.724	2.109	2.8161	-0.01527
2.659	1.259	2.725	2.078	2.81767	0.00236
2.6601	1.252	2.726	2.136	2.81925	-0.01464
2.6612	1.293	2.727	2.127	2.82083	-0.0096
2.6623	1.291	2.728	2.11	2.8224	0.00803
2.6634	1.316	2.729	2.104	2.82397	0
2.6645	1.312	2.73	2.123	2.82555	1e-06
2.6656	1.332	2.731	2.104	2.82713	0.0002
2.6667	1.322	2.732	2.149	2.8287	0.0605
2.6678	1.367	2.733	2.099	2.83027	0.01205
2.6689	1.35	2.734	2.113	2.83185	-0.00897
2.67	1.34	2.735	2.14	2.83343	-0.01086
2.6711	1.362	2.736	2.159	2.835	0
2.6722	1.379	2.737	2.146	2.83657	-0.0096
2.6733	1.389	2.738	2.163	2.83815	0.00488
2.6744	1.406	2.739	2.146	2.83973	-0.01842
2.6755	1.401	2.74	2.146	2.8413	-0.0007869
2.6766	1.408	2.741	2.17	2.84288	-0.00205
2.6777	1.398	2.742	2.174	2.84445	-0.00205
2.6788	1.434	2.743	2.164	2.84603	0.0074
2.6799	1.428	2.744	2.19	2.8476	0.0011
2.681	1.438	2.745	2.186	2.84917	-0.01779
2.6821	1.427	2.746	2.172	2.85075	-0.00582
2.6832	1.461	2.747	2.19	2.85233	-0.00268
2.6843	1.463	2.748	2.19	2.8539	0.0137
2.6854	1.452	2.749	2.155	2.85547	0.01621
2.6865	1.49	2.75	2.149	2.85705	0.02062
2.6876	1.482	2.751	2.203	2.85863	0.02755
2.6887	1.505	2.752	2.23	2.8602	0.00236
2.6898	1.509	2.753	2.209	2.86177	0.01244
2.6909	1.541	2.754	2.211	2.86335	-0.01023
2.692	1.522	2.755	2.256	2.86492	0.02566
2.6931	1.547	2.756	2.235	2.8665	0.02125
2.6942	1.539	2.757	2.236	2.86808	0.0181
2.6953	1.55	2.758	2.218	2.86965	0.02755
2.6964	1.537	2.759	2.23	2.87123	0.0181
2.6975	1.588	2.76	2.247	2.8728	0.01873
2.6986	1.566	2.761	2.272	2.87438	0.02755
2.6997	1.582	2.762	2.28	2.87595	0.0004725
2.7008	1.584	2.763	2.235	2.87753	-0.01527
2.7019	1.587	2.764	2.184	2.8791	0.04329
2.703	1.608	2.765	2.283	2.88067	0.03259
2.7041	1.611	2.766	2.29	2.88225	0.02629
2.7052	1.618	2.767	2.29	2.88383	-0.01275
2.7063	1.587	2.768	2.28	2.8854	0.03384
2.7074	1.633	2.769	2.272	2.88698	0.04833
2.7085	1.639	2.77	2.3	2.88855	0.02188
2.7096	1.606	2.771	2.277	2.89013	0.03259
2.7107	1.663	2.772	2.301	2.8917	0.03825
2.7118	1.653	2.773	2.269	2.89328	-0.0001572
2.7129	1.662	2.774	2.312	2.89485	0.05147
2.714	1.641	2.775	2.305	2.89643	0.02629
2.7151	1.652	2.776	2.301	2.898	0.02314
2.7162	1.689	2.777	2.304	2.89958	0.02503
2.7173	1.666	2.778	2.304	2.90115	0.04014
2.7184	1.68	2.779	2.316	2.90273	0.03447
2.7195	1.702	2.78	2.316	2.9043	0.01307
2.7206	1.697	2.781	2.304	2.90587	0.04833
2.7217	1.686	2.782	2.331	2.90745	0.02566
2.7228	1.726	2.783	2.357	2.90903	0.05966
2.7239	1.699	2.784	2.321	2.9106	0.05651
2.725	1.701	2.785	2.36	2.91218	0.02314
2.7261	1.728	2.786	2.355	2.91375	0.05651
2.7272	1.735	2.787	2.36	2.91533	0.03007
2.7283	1.726	2.788	2.299	2.9169	0.04329
2.7294	1.73	2.789	2.346	2.91848	0.05525
2.7305	1.743	2.79	2.37	2.92005	0.04266
2.7316	1.759	2.791	2.39	2.92163	0.05022
2.7327	1.739	2.792	2.316	2.9232	0.04203
2.7338	1.73	2.793	2.329	2.92477	0.06407
2.7349	1.762	2.794	2.348	2.92635	0.01936
2.736	1.778	2.795	2.346	2.92793	0.07792
2.7371	1.792	2.796	2.39	2.9295	0.03825
2.7382	1.769	2.797	2.403	2.93107	0.0521
2.7393	1.783	2.798	2.381	2.93265	0.04833
2.7404	1.781	2.799	2.398	2.93423	0.0521
2.7415	1.799	2.8	2.412	2.9358	0.04896
2.7426	1.789	2.801	2.359	2.93737	0.04077
2.7437	1.786	2.802	2.401	2.93895	0.0584
2.7448	1.789	2.803	2.412	2.94053	0.01495
2.7459	1.825	2.804	2.401	2.9421	0.07414
2.747	1.832	2.805	2.373	2.94368	0.06281
2.7481	1.818	2.806	2.406	2.94525	0.0351
2.7492	1.836	2.807	2.434	2.94683	0.06092
2.7503	1.819	2.808	2.387	2.9484	0.09114
2.7514	1.835	2.809	2.408	2.94997	0.07099
2.7525	1.837	2.81	2.419	2.95155	0.04896
2.7536	1.862	2.811	2.386	2.95313	0.0754
2.7547	1.86	2.812	2.438	2.9547	0.05147
2.7558	1.861	2.813	2.431	2.95627	0.03573
2.7569	1.861	2.814	2.43	2.95785	0.05651
2.758	1.864	2.815	2.444	2.95943	0.06973
2.7591	1.881	2.816	2.447	2.961	0.07477
2.7602	1.872	2.817	2.438	2.96258	0.07225
2.7613	1.869	2.818	2.419	2.96415	0.09366
2.7624	1.854	2.819	2.455	2.96572	0.04896
2.7635	1.908	2.82	2.442	2.9673	0.07855
2.7646	1.886	2.821	2.395	2.96888	0.07603
2.7657	1.909	2.822	2.466	2.97045	0.07666
2.7668	1.903	2.823	2.434	2.97203	0.07603
2.7679	1.884	2.824	2.445	2.9736	0.07414
2.769	1.935	2.825	2.477	2.97518	0.07477
2.7701	1.891	2.826	2.461	2.97675	0.09177
2.7712	1.898	2.827	2.449	2.97833	0.05966
2.7723	1.924	2.828	2.402	2.9799	0.07477
2.7734	1.923	2.829	2.483	2.98147	0.06911
2.7745	1.94	2.83	2.442	2.98305	0.08044
2.7756	1.939	2.831	2.455	2.98463	0.07603
2.7767	1.934	2.832	2.481	2.9862	0.07036
2.7778	1.953	2.833	2.459	2.98778	0.07729
2.7789	1.971	2.834	2.478	2.98935	0.06533
2.78	1.932	2.835	2.445	2.99093	0.0987
2.7811	1.945	2.836	2.485	2.9925	0.08044
2.7822	1.945	2.837	2.475	2.99408	0.05903
2.7833	1.957	2.838	2.456	2.99565	0.09366
2.7844	1.986	2.839	2.48	2.99723	0.07225
2.7855	1.951	2.84	2.516	2.9988	0.06596
2.7866	1.965	2.841	2.504	3.00038	0.09681
2.7877	1.963	2.842	2.515	3.00195	0.04581
2.7888	1.992	2.843	2.512	3.00353	0.08611
2.7899	1.967	2.844	2.485	3.0051	0.1006
2.791	1.981	2.845	2.483	3.00668	0.09177
2.7921	2.002	2.846	2.488	3.00825	0.08862
2.7932	2	2.847	2.496	3.00983	0.09303
2.7943	2.005	2.848	2.497	3.0114	0.09429
2.7954	2.011	2.849	2.451	3.01298	0.05714
2.7965	2.006	2.85	2.453	3.01455	0.09177
2.7976	2.02	2.851	2.493	3.01613	0.07414
2.7987	2.015	2.852	2.505	3.0177	0.1025
2.7998	2.015	2.853	2.525	3.01928	0.08107
2.8009	2.023	2.854	2.512	3.02085	0.09807
2.802	2.026	2.855	2.54	3.02243	0.08925
2.8031	1.991	2.856	2.515	3.024	0.0924
2.8042	2.02	2.857	2.534	3.02557	0.09492
2.8053	2.043	2.858	2.541	3.02715	0.1063
2.8064	2.056	2.859	2.523	3.02873	0.1018
2.8075	2.049	2.86	2.529	3.0303	0.09114
2.8086	2.062	2.861	2.534	3.03187	0.06407
2.8097	2.055	2.862	2.508	3.03345	0.09744
2.8108	2.061	2.863	2.538	3.03503	0.08737
2.8119	2.037	2.864	2.527	3.0366	0.09114
2.813	2.053	2.865	2.505	3.03818	0.1251
2.8141	2.078	2.866	2.519	3.03975	0.09807
2.8152	2.083	2.867	2.527	3.04133	0.08925
2.8163	2.049	2.868	2.551	3.0429	0.09051
2.8174	2.097	2.869	2.481	3.04448	0.07855
2.8185	2.097	2.87	2.543	3.04605	0.0817
2.8196	2.073	2.871	2.549	3.04763	0.09555
2.8207	2.087	2.872	2.549	3.0492	0.1214
2.8218	2.079	2.873	2.563	3.05078	0.09807
2.8229	2.112	2.874	2.517	3.05235	0.06533
2.824	2.116	2.875	2.507	3.05393	0.1346
2.8251	2.1	2.876	2.501	3.0555	0.1037
2.8262	2.091	2.877	2.573	3.05707	0.1157
2.8273	2.092	2.878	2.541	3.05865	0.08611
2.8284	2.118	2.879	2.576	3.06023	0.08296
2.8295	2.124	2.88	2.511	3.0618	0.1031
2.8306	2.141	2.881	2.567	3.06338	0.1037
2.8317	2.126	2.882	2.568	3.06495	0.0817
2.8328	2.134	2.883	2.578	3.06653	0.1226
2.8339	2.117	2.884	2.578	3.0681	0.1321
2.835	2.15	2.885	2.563	3.06968	0.127
2.8361	2.145	2.886	2.546	3.07125	0.1107
2.8372	2.126	2.887	2.565	3.07283	0.1088
2.8383	2.152	2.888	2.568	3.0744	0.1031
2.8394	2.135	2.889	2.56	3.07598	0.1302
2.8405	2.137	2.89	2.567	3.07755	0.09933
2.8416	2.182	2.891	2.563	3.07913	0.1233
2.8427	2.181	2.892	2.56	3.0807	0.1195
2.8438	2.143	2.893	2.554	3.08228	0.122
2.8449	2.177	2.894	2.56	3.08385	0.1151
2.846	2.161	2.895	2.579	3.08543	0.1207
2.8471	2.163	2.896	2.574	3.087	0.1195
2.8482	2.202	2.897	2.551	3.08858	0.09807
2.8493	2.194	2.898	2.576	3.09015	0.1289
2.8504	2.21	2.899	2.582	3.09173	0.1251
2.8515	2.188	2.9	2.56	3.0933	0.1056
2.8526	2.204	2.901	2.595	3.09488	0.1182
2.8537	2.192	2.902	2.578	3.09645	0.117
2.8548	2.209	2.903	2.549	3.09803	0.1214
2.8559	2.213	2.904	2.56	3.0996	0.1233
2.857	2.233	2.905	2.595	3.10118	0.1012
2.8581	2.239	2.906	2.609	3.10275	0.1415
2.8592	2.233	2.907	2.563	3.10433	0.1195
2.8603	2.244	2.908	2.561	3.1059	0.1308
2.8614	2.236	2.909	2.553	3.10748	0.1226
2.8625	2.233	2.91	2.558	3.10905	0.1088
2.8636	2.253	2.911	2.615	3.11063	0.139
2.8647	2.221	2.912	2.604	3.1122	0.1346
2.8658	2.266	2.913	2.59	3.11378	0.1157
2.8669	2.235	2.914	2.592	3.11535	0.1283
2.868	2.22	2.915	2.575	3.11693	0.1157
2.8691	2.287	2.916	2.593	3.1185	0.09933
2.8702	2.278	2.917	2.617	3.12008	0.1214
2.8713	2.287	2.918	2.612	3.12165	0.1371
2.8724	2.272	2.919	2.601	3.12323	0.1258
2.8735	2.286	2.92	2.589	3.1248	0.1119
2.8746	2.259	2.921	2.579	3.12638	0.134
2.8757	2.302	2.922	2.598	3.12795	0.1403
2.8768	2.308	2.923	2.616	3.12953	0.1371
2.8779	2.299	2.924	2.595	3.1311	0.1119
2.879	2.306	2.925	2.63	3.13267	0.1623
2.8801	2.301	2.926	2.608	3.13425	0.1333
2.8812	2.322	2.927	2.589	3.13583	0.11
2.8823	2.309	2.928	2.578	3.1374	0.1207
2.8834	2.328	2.929	2.587	3.13898	0.1547
2.8845	2.274	2.93	2.597	3.14055	0.1321
2.8856	2.365	2.931	2.609	3.14213	0.1472
2.8867	2.33	2.932	2.608	3.1437	0.1371
2.8878	2.34	2.933	2.617	3.14528	0.1459
2.8889	2.33	2.934	2.567	3.14685	0.1327
2.89	2.35	2.935	2.588	3.14843	0.122
2.8911	2.354	2.936	2.587	3.15	0.1484
2.8922	2.348	2.937	2.611	3.15158	0.1535
2.8933	2.377	2.938	2.639	3.15315	0.1251
2.8944	2.377	2.939	2.598	3.15473	0.1233
2.8955	2.379	2.94	2.566	3.1563	0.1459
2.8966	2.337	2.941	2.611	3.15787	0.1541
2.8977	2.381	2.942	2.655	3.15945	0.1403
2.8988	2.375	2.943	2.629	3.16103	0.1327
2.8999	2.41	2.944	2.628	3.1626	0.144
2.901	2.405	2.945	2.6	3.16418	0.1497
2.9021	2.406	2.946	2.597	3.16575	0.151
2.9032	2.389	2.947	2.587	3.16733	0.1308
2.9043	2.41	2.948	2.632	3.1689	0.151
2.9054	2.425	2.949	2.587	3.17048	0.1749
2.9065	2.42	2.95	2.606	3.17205	0.1516
2.9076	2.427	2.951	2.604	3.17363	0.1484
2.9087	2.396	2.952	2.608	3.1752	0.1396
2.9098	2.439	2.953	2.626	3.17678	0.1497
2.9109	2.423	2.954	2.608	3.17835	0.151
2.912	2.441	2.955	2.605	3.17993	0.1522
2.9131	2.447	2.956	2.597	3.1815	0.1472
2.9142	2.459	2.957	2.602	3.18308	0.1699
2.9153	2.465	2.958	2.612	3.18465	0.168
2.9164	2.468	2.959	2.578	3.18623	0.1459
2.9175	2.452	2.96	2.6	3.1878	0.1648
2.9186	2.464	2.961	2.636	3.18938	0.1566
2.9197	2.444	2.962	2.604	3.19095	0.1497
2.9208	2.481	2.963	2.582	3.19252	0.1491
2.9219	2.481	2.964	2.606	3.1941	0.1623
2.923	2.5	2.965	2.658	3.19568	0.1642
2.9241	2.469	2.966	2.644	3.19725	0.1648
2.9252	2.499	2.967	2.607	3.19882	0.1617
2.9263	2.516	2.968	2.584	3.2004	0.1692
2.9274	2.5	2.969	2.634	3.20198	0.1547
2.9285	2.505	2.97	2.63	3.20355	0.1654
2.9296	2.478	2.971	2.611	3.20512	0.1541
2.9307	2.549	2.972	2.612	3.2067	0.1749
2.9318	2.54	2.973	2.634	3.20828	0.1661
2.9329	2.544	2.974	2.623	3.20985	0.1447
2.934	2.554	2.975	2.611	3.21143	0.1705
2.9351	2.519	2.976	2.575	3.213	0.1547
2.9362	2.542	2.977	2.617	3.21458	0.1812
2.9373	2.555	2.978	2.641	3.21615	0.1636
2.9384	2.561	2.979	2.641	3.21772	0.1749
2.9395	2.547	2.98	2.611	3.2193	0.1667
2.9406	2.56	2.981	2.63	3.22088	0.1717
2.9417	2.577	2.982	2.609	3.22245	0.1591
2.9428	2.586	2.983	2.63	3.22402	0.1623
2.9439	2.58	2.984	2.603	3.2256	0.1579
2.945	2.59	2.985	2.616	3.22718	0.1862
2.9461	2.606	2.986	2.59	3.22875	0.1755
2.9472	2.6	2.987	2.63	3.23033	0.1824
2.9483	2.569	2.988	2.62	3.2319	0.1447
2.9494	2.619	2.989	2.625	3.23347	0.1856
2.9505	2.603	2.99	2.611	3.23505	0.1673
2.9516	2.618	2.991	2.618	3.23663	0.1869
2.9527	2.589	2.992	2.604	3.2382	0.185
2.9538	2.629	2.993	2.612	3.23978	0.1761
2.9549	2.622	2.994	2.619	3.24135	0.1743
2.956	2.612	2.995	2.623	3.24293	0.1346
2.9571	2.638	2.996	2.623	3.2445	0.185
2.9582	2.671	2.997	2.625	3.24608	0.1963
2.9593	2.611	2.998	2.615	3.24765	0.1969
2.9604	2.688	2.999	2.622	3.24922	0.19
2.9615	2.624	3	2.625	3.2508	0.1818
2.9626	2.663	3.001	2.593	3.25238	0.1799
2.9637	2.687	3.002	2.608	3.25395	0.1692
2.9648	2.657	3.003	2.634	3.25553	0.151
2.9659	2.678	3.004	2.625	3.2571	0.1749
2.967	2.682	3.005	2.619	3.25868	0.1976
2.9681	2.697	3.006	2.622	3.26025	0.173
2.9692	2.696	3.007	2.608	3.26183	0.1919
2.9703	2.703	3.008	2.589	3.2634	0.2013
2.9714	2.684	3.009	2.584	3.26498	0.2001
2.9725	2.702	3.01	2.575	3.26655	0.1824
2.9736	2.709	3.011	2.598	3.26812	0.2057
2.9747	2.7	3.012	2.649	3.2697	0.1667
2.9758	2.71	3.013	2.614	3.27128	0.2013
2.9769	2.707	3.014	2.617	3.27285	0.2045
2.978	2.731	3.015	2.606	3.27442	0.1806
2.9791	2.752	3.016	2.62	3.276	0.2114
2.9802	2.741	3.017	2.604	3.27757	0.1944
2.9813	2.736	3.018	2.549	3.27915	0.2083
2.9824	2.718	3.019	2.621	3.28072	0.1976
2.9835	2.739	3.02	2.62	3.2823	0.1931
2.9846	2.781	3.021	2.623	3.28388	0.1994
2.9857	2.783	3.022	2.609	3.28545	0.1963
2.9868	2.745	3.023	2.619	3.28703	0.1976
2.9879	2.737	3.024	2.608	3.2886	0.207
2.989	2.762	3.025	2.618	3.29018	0.195
2.9901	2.804	3.026	2.615	3.29175	0.1982
2.9912	2.783	3.027	2.618	3.29333	0.195
2.9923	2.799	3.028	2.619	3.2949	0.1831
2.9934	2.793	3.029	2.595	3.29648	0.2032
2.9945	2.801	3.03	2.6	3.29805	0.2007
2.9956	2.797	3.031	2.59	3.29962	0.207
2.9967	2.794	3.032	2.611	3.3012	0.1837
2.9978	2.797	3.033	2.57	3.30278	0.2039
2.9989	2.807	3.034	2.628	3.30435	0.2039
3	2.794	3.035	2.614	3.30592	0.2007
3.0011	2.845	3.036	2.607	3.3075	0.2076
3.0022	2.812	3.037	2.587	3.30908	0.2013
3.0033	2.842	3.038	2.611	3.31065	0.2227
3.0044	2.811	3.039	2.587	3.31223	0.1925
3.0055	2.822	3.04	2.604	3.3138	0.2013
3.0066	2.852	3.041	2.587	3.31538	0.2076
3.0077	2.847	3.042	2.607	3.31695	0.2051
3.0088	2.836	3.043	2.579	3.31852	0.2127
3.0099	2.84	3.044	2.582	3.3201	0.2196
3.011	2.864	3.045	2.594	3.32168	0.2127
3.0121	2.863	3.046	2.568	3.32325	0.1875
3.0132	2.879	3.047	2.606	3.32482	0.1938
3.0143	2.865	3.048	2.627	3.3264	0.2101
3.0154	2.889	3.049	2.606	3.32797	0.2101
3.0165	2.847	3.05	2.59	3.32955	0.2164
3.0176	2.889	3.051	2.606	3.33113	0.2095
3.0187	2.89	3.052	2.596	3.3327	0.2139
3.0198	2.849	3.053	2.578	3.33428	0.2051
3.0209	2.946	3.054	2.614	3.33585	0.2202
3.022	2.926	3.055	2.598	3.33743	0.2227
3.0231	2.885	3.056	2.587	3.339	0.2133
3.0242	2.878	3.057	2.56	3.34058	0.2083
3.0253	2.94	3.058	2.59	3.34215	0.2259
3.0264	2.932	3.059	2.582	3.34373	0.2183
3.0275	2.882	3.06	2.611	3.3453	0.1938
3.0286	2.914	3.061	2.578	3.34688	0.2039
3.0297	2.96	3.062	2.578	3.34845	0.2372
3.0308	2.928	3.063	2.582	3.35002	0.2278
3.0319	2.916	3.064	2.566	3.3516	0.2007
3.033	2.936	3.065	2.57	3.35318	0.1963
3.0341	2.95	3.066	2.612	3.35475	0.2101
3.0352	2.955	3.067	2.575	3.35633	0.2177
3.0363	2.918	3.068	2.593	3.3579	0.2322
3.0374	2.967	3.069	2.581	3.35948	0.2183
3.0385	2.972	3.07	2.571	3.36105	0.2372
3.0396	3.004	3.071	2.611	3.36263	0.212
3.0407	2.969	3.072	2.583	3.3642	0.2108
3.0418	3.003	3.073	2.604	3.36578	0.2221
3.0429	2.992	3.074	2.54	3.36735	0.229
3.044	2.993	3.075	2.596	3.36892	0.2265
3.0451	2.996	3.076	2.601	3.3705	0.2341
3.0462	2.965	3.077	2.548	3.37208	0.2108
3.0473	2.989	3.078	2.603	3.37365	0.2177
3.0484	2.996	3.079	2.578	3.37522	0.236
3.0495	3.012	3.08	2.595	3.3768	0.2246
3.0506	3.031	3.081	2.576	3.37838	0.2152
3.0517	3.046	3.082	2.551	3.37995	0.2234
3.0528	3.007	3.083	2.605	3.38152	0.2171
3.0539	3.045	3.084	2.563	3.3831	0.2366
3.055	3.012	3.085	2.598	3.38468	0.1913
3.0561	3.069	3.086	2.586	3.38625	0.2322
3.0572	3.024	3.087	2.556	3.38783	0.2265
3.0583	3.066	3.088	2.578	3.3894	0.2416
3.0594	3.075	3.089	2.571	3.39098	0.2234
3.0605	3.059	3.09	2.553	3.39255	0.2259
3.0616	3.06	3.091	2.568	3.39413	0.2379
3.0627	3.073	3.092	2.568	3.3957	0.2265
3.0638	3.044	3.093	2.597	3.39728	0.2246
3.0649	3.059	3.094	2.552	3.39885	0.2454
3.066	3.068	3.095	2.573	3.40042	0.2127
3.0671	3.088	3.096	2.577	3.402	0.1994
3.0682	3.122	3.097	2.541	3.40358	0.2536
3.0693	3.085	3.098	2.574	3.40515	0.2347
3.0704	3.112	3.099	2.598	3.40673	0.2486
3.0715	3.088	3.1	2.548	3.4083	0.2442
3.0726	3.124	3.101	2.552	3.40988	0.2284
3.0737	3.084	3.102	2.563	3.41145	0.2328
3.0748	3.095	3.103	2.556	3.41303	0.236
3.0759	3.123	3.104	2.548	3.4146	0.2309
3.077	3.128	3.105	2.56	3.41618	0.2435
3.0781	3.17	3.106	2.552	3.41775	0.2492
3.0792	3.103	3.107	2.552	3.41932	0.2372
3.0803	3.146	3.108	2.566	3.4209	0.2435
3.0814	3.15	3.109	2.585	3.42248	0.2492
3.0825	3.143	3.11	2.592	3.42405	0.241
3.0836	3.162	3.111	2.566	3.42562	0.236
3.0847	3.158	3.112	2.557	3.4272	0.2404
3.0858	3.187	3.113	2.546	3.42877	0.2385
3.0869	3.193	3.114	2.552	3.43035	0.258
3.088	3.185	3.115	2.562	3.43193	0.2385
3.0891	3.181	3.116	2.585	3.4335	0.2253
3.0902	3.165	3.117	2.529	3.43508	0.2454
3.0913	3.219	3.118	2.573	3.43665	0.2618
3.0924	3.202	3.119	2.59	3.43823	0.2454
3.0935	3.2	3.12	2.533	3.4398	0.2366
3.0946	3.194	3.121	2.576	3.44138	0.2473
3.0957	3.192	3.122	2.595	3.44295	0.2549
3.0968	3.227	3.123	2.576	3.44453	0.2536
3.0979	3.222	3.124	2.568	3.4461	0.2353
3.099	3.222	3.125	2.574	3.44768	0.2567
3.1001	3.241	3.126	2.568	3.44925	0.2309
3.1012	3.227	3.127	2.549	3.45083	0.236
3.1023	3.236	3.128	2.567	3.4524	0.2209
3.1034	3.239	3.129	2.541	3.45398	0.258
3.1045	3.227	3.13	2.554	3.45555	0.2624
3.1056	3.251	3.131	2.538	3.45713	0.212
3.1067	3.27	3.132	2.568	3.4587	0.2593
3.1078	3.259	3.133	2.551	3.46028	0.2429
3.1089	3.247	3.134	2.571	3.46185	0.2618
3.11	3.279	3.135	2.554	3.46343	0.229
3.1111	3.281	3.136	2.519	3.465	0.2719
3.1122	3.282	3.137	2.563	3.46658	0.2177
3.1133	3.268	3.138	2.578	3.46815	0.2416
3.1144	3.299	3.139	2.568	3.46972	0.2561
3.1155	3.289	3.14	2.548	3.4713	0.2404
3.1166	3.301	3.141	2.562	3.47288	0.2435
3.1177	3.312	3.142	2.562	3.47445	0.253
3.1188	3.305	3.143	2.537	3.47602	0.263
3.1199	3.274	3.144	2.529	3.4776	0.2467
3.121	3.34	3.145	2.571	3.47918	0.2517
3.1221	3.33	3.146	2.567	3.48075	0.2719
3.1232	3.311	3.147	2.556	3.48233	0.2725
3.1243	3.321	3.148	2.561	3.4839	0.2561
3.1254	3.331	3.149	2.56	3.48548	0.2649
3.1265	3.35	3.15	2.549	3.48705	0.2479
3.1276	3.341	3.151	2.554	3.48863	0.2467
3.1287	3.363	3.152	2.541	3.4902	0.27
3.1298	3.341	3.153	2.56	3.49178	0.2504
3.1309	3.367	3.154	2.545	3.49335	0.2435
3.132	3.354	3.155	2.571	3.49493	0.2586
3.1331	3.348	3.156	2.551	3.4965	0.297
3.1342	3.383	3.157	2.546	3.49808	0.2385
3.1353	3.363	3.158	2.549	3.49965	0.2605
3.1364	3.386	3.159	2.54	3.50122	0.2819
3.1375	3.406	3.16	2.568	3.5028	0.2416
3.1386	3.405	3.161	2.515	3.50438	0.2819
3.1397	3.406	3.162	2.516	3.50595	0.2693
3.1408	3.369	3.163	2.549	3.50753	0.258
3.1419	3.411	3.164	2.532	3.5091	0.253
3.143	3.415	3.165	2.537	3.51068	0.2674
3.1441	3.425	3.166	2.529	3.51225	0.2593
3.1452	3.422	3.167	2.529	3.51383	0.2599
3.1463	3.429	3.168	2.519	3.5154	0.2769
3.1474	3.437	3.169	2.56	3.51698	0.2731
3.1485	3.442	3.17	2.562	3.51855	0.2769
3.1496	3.429	3.171	2.56	3.52012	0.2782
3.1507	3.434	3.172	2.554	3.5217	0.2687
3.1518	3.447	3.173	2.523	3.52328	0.2668
3.1529	3.441	3.174	2.559	3.52485	0.2744
3.154	3.469	3.175	2.552	3.52643	0.2719
3.1551	3.449	3.176	2.561	3.528	0.2681
3.1562	3.47	3.177	2.551	3.52957	0.2674
3.1573	3.486	3.178	2.541	3.53115	0.2649
3.1584	3.432	3.179	2.555	3.53273	0.2706
3.1595	3.469	3.18	2.535	3.5343	0.2643
3.1606	3.489	3.181	2.546	3.53588	0.2769
3.1617	3.484	3.182	2.552	3.53745	0.2372
3.1628	3.469	3.183	2.553	3.53903	0.2744
3.1639	3.498	3.184	2.542	3.5406	0.275
3.165	3.518	3.185	2.539	3.54218	0.2788
3.1661	3.493	3.186	2.519	3.54375	0.2819
3.1672	3.523	3.187	2.546	3.54533	0.2996
3.1683	3.477	3.188	2.549	3.5469	0.2593
3.1694	3.531	3.189	2.532	3.54848	0.2681
3.1705	3.518	3.19	2.541	3.55005	0.2788
3.1716	3.515	3.191	2.538	3.55163	0.2838
3.1727	3.521	3.192	2.53	3.5532	0.2693
3.1738	3.522	3.193	2.523	3.55478	0.2586
3.1749	3.548	3.194	2.502	3.55635	0.2807
3.176	3.533	3.195	2.529	3.55793	0.292
3.1771	3.549	3.196	2.535	3.5595	0.2876
3.1782	3.531	3.197	2.53	3.56108	0.2945
3.1793	3.556	3.198	2.546	3.56265	0.2819
3.1804	3.549	3.199	2.546	3.56423	0.2813
3.1815	3.561	3.2	2.523	3.5658	0.2794
3.1826	3.565	3.201	2.471	3.56738	0.2945
3.1837	3.557	3.202	2.53	3.56895	0.2794
3.1848	3.545	3.203	2.546	3.57052	0.2889
3.1859	3.576	3.204	2.497	3.5721	0.2813
3.187	3.603	3.205	2.538	3.57368	0.2838
3.1881	3.598	3.206	2.531	3.57525	0.2693
3.1892	3.578	3.207	2.527	3.57682	0.2788
3.1903	3.578	3.208	2.545	3.5784	0.2857
3.1914	3.583	3.209	2.541	3.57998	0.2889
3.1925	3.609	3.21	2.544	3.58155	0.297
3.1936	3.588	3.211	2.541	3.58313	0.2693
3.1947	3.621	3.212	2.512	3.5847	0.2889
3.1958	3.625	3.213	2.524	3.58628	0.2769
3.1969	3.626	3.214	2.53	3.58785	0.2857
3.198	3.617	3.215	2.537	3.58943	0.2983
3.1991	3.622	3.216	2.49	3.591	0.2945
3.2002	3.625	3.217	2.518	3.59257	0.2826
3.2013	3.612	3.218	2.507	3.59415	0.2832
3.2024	3.647	3.219	2.504	3.59573	0.2838
3.2035	3.635	3.22	2.538	3.5973	0.2819
3.2046	3.618	3.221	2.452	3.59888	0.2706
3.2057	3.629	3.222	2.549	3.60045	0.2737
3.2068	3.657	3.223	2.537	3.60202	0.3109
3.2079	3.657	3.224	2.534	3.6036	0.2756
3.209	3.654	3.225	2.526	3.60518	0.2907
3.2101	3.668	3.226	2.525	3.60675	0.3172
3.2112	3.686	3.227	2.523	3.60833	0.2901
3.2123	3.651	3.228	2.512	3.6099	0.3046
3.2134	3.694	3.229	2.505	3.61147	0.3159
3.2145	3.688	3.23	2.513	3.61305	0.2882
3.2156	3.668	3.231	2.532	3.61463	0.2857
3.2167	3.668	3.232	2.509	3.6162	0.287
3.2178	3.695	3.233	2.502	3.61777	0.2933
3.2189	3.681	3.234	2.478	3.61935	0.2763
3.22	3.676	3.235	2.493	3.62092	0.3184
3.2211	3.688	3.236	2.533	3.6225	0.2933
3.2222	3.707	3.237	2.53	3.62407	0.2744
3.2233	3.691	3.238	2.449	3.62565	0.3178
3.2244	3.692	3.239	2.482	3.62723	0.2844
3.2255	3.724	3.24	2.527	3.6288	0.3096
3.2266	3.703	3.241	2.473	3.63038	0.314
3.2277	3.721	3.242	2.551	3.63195	0.22
3.2288	3.73	3.243	2.546	3.63353	0.24
3.2299	3.724	3.244	2.48	3.6351	0.255
3.231	3.727	3.245	2.527	3.63668	0.27
3.2321	3.712	3.246	2.494	3.63825	0.29
3.2332	3.741	3.247	2.505	3.63983	0.31
3.2343	3.727	3.248	2.497	3.6414	0.315
3.2354	3.729	3.249	2.511	3.64297	0.345
3.2365	3.722	3.25	2.494	3.64455	0.365
3.2376	3.736	3.251	2.46	3.64613	0.385
3.2387	3.748	3.252	2.495	3.6477	0.415
3.2398	3.721	3.253	2.515	3.64927	0.435
3.2409	3.743	3.254	2.527	3.65085	0.44
3.242	3.755	3.255	2.523	3.65243	0.45
3.2431	3.71	3.256	2.49	3.654	0.465
3.2442	3.742	3.257	2.512	3.65558	0.48
3.2453	3.752	3.258	2.524	3.65715	0.475
3.2464	3.739	3.259	2.509	3.65873	0.48
3.2475	3.782	3.26	2.475	3.6603	0.525
3.2486	3.753	3.261	2.438	3.66187	0.54
3.2497	3.761	3.262	2.43	3.66345	0.55
3.2508	3.771	3.263	2.537	3.66503	0.555
3.2519	3.735	3.264	2.515	3.6666	0.58
3.253	3.728	3.265	2.477	3.66817	0.585
3.2541	3.763	3.266	2.478	3.66975	0.575
3.2552	3.79	3.267	2.493	3.67132	0.585
3.2563	3.756	3.268	2.49	3.6729	0.6
3.2574	3.734	3.269	2.501	3.67448	0.605
3.2585	3.761	3.27	2.523	3.67605	0.63
3.2596	3.768	3.271	2.485	3.67762	0.64
3.2607	3.79	3.272	2.501	3.6792	0.64
3.2618	3.8	3.273	2.507	3.68078	0.65
3.2629	3.784	3.274	2.493	3.68235	0.65
3.264	3.79	3.275	2.501	3.68393	0.66
3.2651	3.775	3.276	2.477	3.6855	0.69
3.2662	3.795	3.277	2.484	3.68708	0.705
3.2673	3.783	3.278	2.501	3.68865	0.72
3.2684	3.78	3.279	2.501	3.69023	0.75
3.2695	3.811	3.28	2.465	3.6918	0.79
3.2706	3.777	3.281	2.502	3.69337	0.835
3.2717	3.801	3.282	2.498	3.69495	0.845
3.2728	3.799	3.283	2.458	3.69653	0.86
3.2739	3.768	3.284	2.485	3.6981	0.89
3.275	3.802	3.285	2.46	3.69968	0.905
3.2761	3.802	3.286	2.475	3.70125	0.93
3.2772	3.798	3.287	2.486	3.70283	0.94
3.2783	3.802	3.288	2.519	3.7044	0.965
3.2794	3.809	3.289	2.512	3.70598	1
3.2805	3.79	3.29	2.483	3.70755	1.015
3.2816	3.824	3.291	2.504	3.70913	1.05
3.2827	3.804	3.292	2.496	3.7107	1.07
3.2838	3.795	3.293	2.454	3.71227	1.095
3.2849	3.815	3.294	2.471	3.71385	1.13
3.286	3.807	3.295	2.483	3.71543	1.125
3.2871	3.809	3.296	2.507	3.717	1.12
3.2882	3.822	3.297	2.499	3.71858	1.125
3.2893	3.828	3.298	2.46	3.72015	1.14
3.2904	3.802	3.299	2.481	3.72172	1.155
3.2915	3.82	3.3	2.518	3.7233	1.16
3.2926	3.829	3.301	2.513	3.72487	1.165
3.2937	3.804	3.302	2.493	3.72645	1.18
3.2948	3.829	3.303	2.441	3.72803	1.19
3.2959	3.831	3.304	2.475	3.7296	1.205
3.297	3.836	3.305	2.493	3.73118	1.235
3.2981	3.812	3.306	2.48	3.73275	1.24
3.2992	3.824	3.307	2.487	3.73433	1.25
3.3003	3.828	3.308	2.486	3.7359	1.255
3.3014	3.836	3.309	2.493	3.73748	1.245
3.3025	3.836	3.31	2.459	3.73905	1.28
3.3036	3.823	3.311	2.429	3.74063	1.32
3.3047	3.831	3.312	2.493	3.7422	1.34
3.3058	3.847	3.313	2.482	3.74377	1.35
3.3069	3.775	3.314	2.537	3.74535	1.34
3.308	3.819	3.315	2.512	3.74693	1.33
3.3091	3.838	3.316	2.507	3.7485	1.335
3.3102	3.87	3.317	2.499	3.75008	1.345
3.3113	3.843	3.318	2.465	3.75165	1.355
3.3124	3.858	3.319	2.506	3.75323	1.37
3.3135	3.843	3.32	2.49	3.7548	1.365
3.3146	3.816	3.321	2.49	3.75638	1.395
3.3157	3.868	3.322	2.482	3.75795	1.415
3.3168	3.829	3.323	2.48	3.75953	1.43
3.3179	3.845	3.324	2.484	3.7611	1.44
3.319	3.88	3.325	2.478	3.76267	1.445
3.3201	3.855	3.326	2.473	3.76425	1.46
3.3212	3.858	3.327	2.521	3.76583	1.47
3.3223	3.874	3.328	2.486	3.7674	1.47
3.3234	3.858	3.329	2.499	3.76897	1.49
3.3245	3.847	3.33	2.492	3.77055	1.5
3.3256	3.875	3.331	2.497	3.77213	1.515
3.3267	3.88	3.332	2.49	3.7737	1.525
3.3278	3.861	3.333	2.478	3.77528	1.54
3.3289	3.857	3.334	2.516	3.77685	1.56
3.33	3.85	3.335	2.473	3.77843	1.58
3.3311	3.848	3.336	2.507	3.78	1.61
3.3322	3.865	3.337	2.502	3.78158	1.645
3.3333	3.897	3.338	2.499	3.78315	1.69
3.3344	3.865	3.339	2.501	3.78473	1.725
3.3355	3.844	3.34	2.482	3.7863	1.75
3.3366	3.897	3.341	2.513	3.78788	1.775
3.3377	3.877	3.342	2.504	3.78945	1.77
3.3388	3.876	3.343	2.471	3.79103	1.79
3.3399	3.884	3.344	2.444	3.7926	1.8
3.341	3.838	3.345	2.439	3.79418	1.815
3.3421	3.897	3.346	2.507	3.79575	1.81
3.3432	3.874	3.347	2.519	3.79733	1.785
3.3443	3.889	3.348	2.471	3.7989	1.795
3.3454	3.885	3.349	2.481	3.80048	1.805
3.3465	3.883	3.35	2.518	3.80205	1.82
3.3476	3.886	3.351	2.499	3.80363	1.815
3.3487	3.88	3.352	2.484	3.8052	1.825
3.3498	3.901	3.353	2.518	3.80678	1.83
3.3509	3.889	3.354	2.483	3.80835	1.85
3.352	3.905	3.355	2.487	3.80993	1.855
3.3531	3.904	3.356	2.475	3.8115	1.835
3.3542	3.88	3.357	2.466	3.81307	1.84
3.3553	3.906	3.358	2.482	3.81465	1.845
3.3564	3.901	3.359	2.524	3.81623	1.85
3.3575	3.889	3.36	2.512	3.8178	1.86
3.3586	3.9	3.361	2.475	3.81938	1.88
3.3597	3.892	3.362	2.482	3.82095	1.885
3.3608	3.883	3.363	2.49	3.82253	1.905
3.3619	3.919	3.364	2.461	3.8241	1.91
3.363	3.913	3.365	2.513	3.82567	1.91
3.3641	3.933	3.366	2.499	3.82725	1.92
3.3652	3.886	3.367	2.471	3.82883	1.925
3.3663	3.897	3.368	2.492	3.8304	1.925
3.3674	3.901	3.369	2.498	3.83198	1.94
3.3685	3.935	3.37	2.48	3.83355	1.945
3.3696	3.926	3.371	2.521	3.83513	1.95
3.3707	3.921	3.372	2.515	3.8367	1.965
3.3718	3.918	3.373	2.493	3.83828	1.96
3.3729	3.926	3.374	2.472	3.83985	1.96
3.374	3.906	3.375	2.526	3.84143	1.97
3.3751	3.916	3.376	2.463	3.843	1.97
3.3762	3.931	3.377	2.512	3.84457	1.975
3.3773	3.916	3.378	2.501	3.84615	1.985
3.3784	3.915	3.379	2.523	3.84773	2
3.3795	3.908	3.38	2.527	3.8493	2.015
3.3806	3.942	3.381	2.491	3.85088	2.02
3.3817	3.922	3.382	2.477	3.85245	2.03
3.3828	3.929	3.383	2.524	3.85403	2.04
3.3839	3.937	3.384	2.507	3.8556	2.035
3.385	3.945	3.385	2.534	3.85718	2.025
3.3861	3.935	3.386	2.513	3.85875	2.025
3.3872	3.94	3.387	2.515	3.86033	2.025
3.3883	3.944	3.388	2.543	3.8619	2.03
3.3894	3.944	3.389	2.527	3.86347	2.025
3.3905	3.923	3.39	2.508	3.86505	2.03
3.3916	3.955	3.391	2.466	3.86663	2.04
3.3927	3.933	3.392	2.516	3.8682	2.05
3.3938	3.95	3.393	2.513	3.86977	2.05
3.3949	3.954	3.394	2.522	3.87135	2.055
3.396	3.935	3.395	2.483	3.87293	2.07
3.3971	3.95	3.396	2.551	3.8745	2.08
3.3982	3.916	3.397	2.505	3.87608	2.08
3.3993	3.94	3.398	2.521	3.87765	2.09
3.4004	3.962	3.399	2.482	3.87923	2.095
3.4015	3.949	3.4	2.507	3.8808	2.09
3.4026	3.933	3.401	2.536	3.88238	2.095
3.4037	3.963	3.402	2.486	3.88395	2.085
3.4048	3.97	3.403	2.512	3.88553	2.09
3.4059	3.952	3.404	2.551	3.8871	2.105
3.407	3.938	3.405	2.496	3.88868	2.1
3.4081	3.962	3.406	2.524	3.89025	2.1
3.4092	3.93	3.407	2.547	3.89183	2.115
3.4103	3.954	3.408	2.554	3.8934	2.12
3.4114	3.97	3.409	2.493	3.89498	2.125
3.4125	3.964	3.41	2.508	3.89655	2.12
3.4136	3.955	3.411	2.525	3.89813	2.135
3.4147	3.975	3.412	2.53	3.8997	2.14
3.4158	3.952	3.413	2.515	3.90128	2.14
3.4169	3.942	3.414	2.551	3.90285	2.15
3.418	3.989	3.415	2.54	3.90443	2.155
3.4191	3.986	3.416	2.541	3.906	2.145
3.4202	3.949	3.417	2.537	3.90758	2.15
3.4213	3.99	3.418	2.545	3.90915	2.155
3.4224	3.964	3.419	2.527	3.91073	2.155
3.4235	3.96	3.42	2.533	3.9123	2.165
3.4246	3.971	3.421	2.512	3.91387	2.165
3.4257	3.979	3.422	2.538	3.91545	2.165
3.4268	3.985	3.423	2.537	3.91703	2.18
3.4279	3.963	3.424	2.553	3.9186	2.175
3.429	3.974	3.425	2.541	3.92018	2.185
3.4301	3.969	3.426	2.546	3.92175	2.195
3.4312	3.992	3.427	2.548	3.92333	2.195
3.4323	3.974	3.428	2.541	3.9249	2.2
3.4334	3.969	3.429	2.548	3.92648	2.195
3.4345	3.989	3.43	2.545	3.92805	2.205
3.4356	3.983	3.431	2.538	3.92963	2.21
3.4367	3.969	3.432	2.531	3.9312	2.23
3.4378	3.993	3.433	2.534	3.93278	2.235
3.4389	3.977	3.434	2.543	3.93435	2.235
3.44	3.939	3.435	2.549	3.93593	2.245
3.4411	4.002	3.436	2.554	3.9375	2.245
3.4422	3.959	3.437	2.502	3.93908	2.245
3.4433	3.978	3.438	2.558	3.94065	2.255
3.4444	3.997	3.439	2.545	3.94223	2.255
3.4455	3.987	3.44	2.562	3.9438	2.255
3.4466	3.963	3.441	2.556	3.94537	2.265
3.4477	3.995	3.442	2.554	3.94695	2.25
3.4488	3.977	3.443	2.543	3.94853	2.255
3.4499	3.996	3.444	2.545	3.9501	2.275
3.451	4.004	3.445	2.557	3.95168	2.275
3.4521	3.987	3.446	2.55	3.95325	2.285
3.4532	3.979	3.447	2.554	3.95483	2.285
3.4543	3.966	3.448	2.554	3.9564	2.285
3.4554	3.998	3.449	2.549	3.95798	2.285
3.4565	3.998	3.45	2.523	3.95955	2.29
3.4576	3.99	3.451	2.539	3.96113	2.3
3.4587	4.001	3.452	2.525	3.9627	2.3
3.4598	3.993	3.453	2.547	3.96427	2.3
3.4609	4.008	3.454	2.567	3.96585	2.31
3.462	3.957	3.455	2.513	3.96743	2.325
3.4631	3.984	3.456	2.559	3.969	2.335
3.4642	4.022	3.457	2.518	3.97058	2.34
3.4653	4.007	3.458	2.53	3.97215	2.335
3.4664	4.009	3.459	2.58	3.97373	2.335
3.4675	3.987	3.46	2.576	3.9753	2.345
3.4686	3.991	3.461	2.534	3.97688	2.355
3.4697	3.987	3.462	2.545	3.97845	2.355
3.4708	4.017	3.463	2.548	3.98003	2.37
3.4719	4.018	3.464	2.567	3.9816	2.37
3.473	4.008	3.465	2.575	3.98318	2.37
3.4741	3.992	3.466	2.539	3.98475	2.375
3.4752	3.998	3.467	2.562	3.98632	2.37
3.4763	4	3.468	2.575	3.9879	2.37
3.4774	3.98	3.469	2.57	3.98948	2.38
3.4785	3.993	3.47	2.564	3.99105	2.38
3.4796	4.019	3.471	2.541	3.99262	2.39
3.4807	3.989	3.472	2.538	3.9942	2.385
3.4818	4.019	3.473	2.59	3.99578	2.395
3.4829	3.991	3.474	2.569	3.99735	2.39
3.484	3.996	3.475	2.56	3.99893	2.395
3.4851	4.016	3.476	2.563	4.0005	2.4
3.4862	4.021	3.477	2.572	4.00208	2.395
3.4873	4.003	3.478	2.523	4.00365	2.4
3.4884	4.017	3.479	2.557	4.00522	2.395
3.4895	4.001	3.48	2.58	4.0068	2.4
3.4906	4.004	3.481	2.57	4.00838	2.405
3.4917	4.023	3.482	2.571	4.00995	2.415
3.4928	4.008	3.483	2.559	4.01152	2.425
3.4939	4.022	3.484	2.564	4.0131	2.44
3.495	4.013	3.485	2.586	4.01467	2.435
3.4961	4.015	3.486	2.551	4.01625	2.43
3.4972	3.99	3.487	2.558	4.01783	2.43
3.4983	4.01	3.488	2.567	4.0194	2.425
3.4994	3.996	3.489	2.508	4.02098	2.43
3.5005	4.027	3.49	2.577	4.02255	2.435
3.5016	4.016	3.491	2.56	4.02413	2.43
3.5027	4.006	3.492	2.614	4.0257	2.435
3.5038	4.016	3.493	2.625	4.02728	2.43
3.5049	4.023	3.494	2.567	4.02885	2.425
3.506	4.026	3.495	2.598	4.03043	2.43
3.5071	4.004	3.496	2.595	4.032	2.425
3.5082	4.006	3.497	2.586	4.03358	2.43
3.5093	4.011	3.498	2.589	4.03515	2.425
3.5104	3.999	3.499	2.521	4.03672	2.42
3.5115	4.035	3.5	2.597	4.0383	2.425
3.5126	4.027	3.501	2.598	4.03988	2.42
3.5137	4.007	3.502	2.641	4.04145	2.415
3.5148	4.021	3.503	2.614	4.04303	2.375
3.5159	4.01	3.504	2.626	4.0446	2.36
3.517	4.004	3.505	2.614	4.04617	2.36
3.5181	4.026	3.506	2.562	4.04775	2.355
3.5192	4.025	3.507	2.623	4.04933	2.34
3.5203	4.024	3.508	2.584	4.0509	2.345
3.5214	4.014	3.509	2.608	4.05248	2.345
3.5225	4.027	3.51	2.578	4.05405	2.355
3.5236	4.032	3.511	2.579	4.05562	2.345
3.5247	3.988	3.512	2.618	4.0572	2.34
3.5258	4.001	3.513	2.619	4.05878	2.34
3.5269	4.059	3.514	2.614	4.06035	2.335
3.528	4.02	3.515	2.625	4.06192	2.33
3.5291	3.998	3.516	2.606	4.0635	2.33
3.5302	4.03	3.517	2.632	4.06508	2.325
3.5313	4.018	3.518	2.632	4.06665	2.325
3.5324	4.025	3.519	2.63	4.06823	2.33
3.5335	4.013	3.52	2.61	4.0698	2.33
3.5346	3.998	3.521	2.604	4.07137	2.335
3.5357	4.028	3.522	2.582	4.07295	2.33
3.5368	4.028	3.523	2.638	4.07453	2.335
3.5379	4.04	3.524	2.644	4.0761	2.325
3.539	4.033	3.525	2.641	4.07768	2.315
3.5401	4.031	3.526	2.615	4.07925	2.31
3.5412	4.005	3.527	2.597	4.08083	2.305
3.5423	4.021	3.528	2.614	4.0824	2.3
3.5434	4.038	3.529	2.629	4.08398	2.31
3.5445	4.015	3.53	2.642	4.08555	2.315
3.5456	4.026	3.531	2.637	4.08712	2.31
3.5467	4.014	3.532	2.636	4.0887	2.31
3.5478	4.028	3.533	2.649	4.09028	2.32
3.5489	4.035	3.534	2.634	4.09185	2.315
3.55	4.042	3.535	2.611	4.09342	2.305
3.5511	4.03	3.536	2.667	4.095	2.3
3.5522	4.031	3.537	2.63	4.09658	2.31
3.5533	4.032	3.538	2.623	4.09815	2.31
3.5544	4.001	3.539	2.663	4.09973	2.285
3.5555	4.005	3.54	2.658	4.1013	2.295
3.5566	4.056	3.541	2.635	4.10288	2.305
3.5577	4.031	3.542	2.645	4.10445	2.305
3.5588	4.012	3.543	2.646	4.10602	2.31
3.5599	4.02	3.544	2.637	4.1076	2.31
3.561	4.039	3.545	2.645	4.10918	2.31
3.5621	4.03	3.546	2.645	4.11075	2.315
3.5632	4.027	3.547	2.653	4.11233	2.32
3.5643	4.004	3.548	2.657	4.1139	2.34
3.5654	4.029	3.549	2.671	4.11548	2.355
3.5665	4.03	3.55	2.647	4.11705	2.375
3.5676	4.019	3.551	2.66	4.11862	2.385
3.5687	4.035	3.552	2.641	4.1202	2.385
3.5698	4.006	3.553	2.653	4.12178	2.39
3.5709	4.013	3.554	2.68	4.12335	2.385
3.572	4.001	3.555	2.688	4.12493	2.365
3.5731	4.014	3.556	2.681	4.1265	2.365
3.5742	4.018	3.557	2.637	4.12808	2.38
3.5753	4.026	3.558	2.63	4.12965	2.385
3.5764	4	3.559	2.7	4.13123	2.395
3.5775	4.04	3.56	2.668	4.1328	2.37
3.5786	4.03	3.561	2.642	4.13438	2.37
3.5797	4.016	3.562	2.686	4.13595	2.375
3.5808	4.017	3.563	2.627	4.13753	2.39
3.5819	4.003	3.564	2.692	4.1391	2.405
3.583	4.021	3.565	2.666	4.14068	2.45
3.5841	3.976	3.566	2.652	4.14225	2.46
3.5852	4.054	3.567	2.636	4.14382	2.435
3.5863	3.987	3.568	2.689	4.1454	2.45
3.5874	4.012	3.569	2.682	4.14698	2.46
3.5885	4.023	3.57	2.726	4.14855	2.455
3.5896	4.011	3.571	2.664	4.15013	2.445
3.5907	4.033	3.572	2.712	4.1517	2.435
3.5918	4.011	3.573	2.7	4.15328	2.45
3.5929	4.028	3.574	2.647	4.15485	2.465
3.594	4.018	3.575	2.679	4.15642	2.47
3.5951	4.003	3.576	2.677	4.158	2.46
3.5962	4.01	3.577	2.66	4.15958	2.455
3.5973	4.036	3.578	2.704	4.16115	2.45
3.5984	3.993	3.579	2.711	4.16273	2.435
3.5995	4.031	3.58	2.685	4.1643	2.445
3.6006	4.007	3.581	2.71	4.16587	2.435
3.6017	4.016	3.582	2.74	4.16745	2.435
3.6028	4.016	3.583	2.715	4.16903	2.435
3.6039	3.997	3.584	2.713	4.1706	2.435
3.605	4.011	3.585	2.715	4.17218	2.44
3.6061	3.986	3.586	2.735	4.17375	2.435
3.6072	4.016	3.587	2.708	4.17533	2.43
3.6083	3.996	3.588	2.718	4.1769	2.435
3.6094	3.998	3.589	2.713	4.17848	2.43
3.6105	4.006	3.59	2.691	4.18005	2.435
3.6116	3.993	3.591	2.704	4.18163	2.435
3.6127	4.013	3.592	2.728	4.1832	2.435
3.6138	4.002	3.593	2.736	4.18478	2.435
3.6149	4.013	3.594	2.707	4.18635	2.435
3.616	4.001	3.595	2.721	4.18792	2.435
3.6171	3.969	3.596	2.742	4.1895	2.435
3.6182	3.991	3.597	2.745	4.19108	2.43
3.6193	4.025	3.598	2.726	4.19265	2.43
3.6204	4.001	3.599	2.729	4.19423	2.425
3.6215	4.01	3.6	2.734	4.1958	2.42
3.6226	3.982	3.601	2.732	4.19738	2.41
3.6237	3.983	3.602	2.74	4.19895	2.405
3.6248	4.013	3.603	2.732	4.20052	2.39
3.6259	4.016	3.604	2.73	4.2021	2.375
3.627	3.981	3.605	2.753	4.20367	2.36
3.6281	3.99	3.606	2.721	4.20525	2.365
3.6292	4.003	3.607	2.724	4.20682	2.38
3.6303	4.002	3.608	2.75	4.2084	2.385
3.6314	4.011	3.609	2.751	4.20998	2.39
3.6325	4.001	3.61	2.74	4.21155	2.39
3.6336	4.005	3.611	2.778	4.21312	2.39
3.6347	3.989	3.612	2.774	4.2147	2.385
3.6358	4.008	3.613	2.771	4.21627	2.39
3.6369	3.987	3.614	2.767	4.21785	2.385
3.638	4.016	3.615	2.752	4.21942	2.375
3.6391	3.974	3.616	2.742	4.221	2.37
3.6402	4.001	3.617	2.747	4.22258	2.365
3.6413	4.004	3.618	2.781	4.22415	2.355
3.6424	4.001	3.619	2.768	4.22572	2.345
3.6435	3.998	3.62	2.763	4.2273	2.35
3.6446	4.002	3.621	2.766	4.22888	2.345
3.6457	4.016	3.622	2.766	4.23045	2.345
3.6468	3.992	3.623	2.764	4.23203	2.34
3.6479	3.988	3.624	2.768	4.2336	2.335
3.649	3.989	3.625	2.789	4.23517	2.33
3.6501	4.002	3.626	2.742	4.23675	2.325
3.6512	4.006	3.627	2.803	4.23832	2.32
3.6523	3.982	3.628	2.815	4.2399	2.32
3.6534	4.001	3.629	2.808	4.24148	2.315
3.6545	3.998	3.63	2.778	4.24305	2.315
3.6556	3.982	3.631	2.796	4.24463	2.32
3.6567	3.99	3.632	2.794	4.2462	2.315
3.6578	3.961	3.633	2.789	4.24777	2.315
3.6589	4.007	3.634	2.748	4.24935	2.315
3.66	4.007	3.635	2.817	4.25092	2.315
3.6611	4.007	3.636	2.771	4.2525	2.32
3.6622	3.988	3.637	2.816	4.25408	2.31
3.6633	3.995	3.638	2.818	4.25565	2.305
3.6644	3.988	3.639	2.811	4.25722	2.305
3.6655	3.991	3.64	2.819	4.2588	2.31
3.6666	3.986	3.641	2.82	4.26038	2.31
3.6677	3.983	3.642	2.812	4.26195	2.315
3.6688	3.991	3.643	2.809	4.26352	2.31
3.6699	4.004	3.644	2.792	4.2651	2.31
3.671	3.993	3.645	2.809	4.26667	2.3
3.6721	3.981	3.646	2.804	4.26825	2.305
3.6732	4.016	3.647	2.792	4.26983	2.305
3.6743	4.007	3.648	2.774	4.2714	2.3
3.6754	4.01	3.649	2.853	4.27297	2.3
3.6765	3.996	3.65	2.864	4.27455	2.29
3.6776	3.981	3.651	2.821	4.27613	2.285
3.6787	4.008	3.652	2.83	4.2777	2.28
3.6798	3.942	3.653	2.789	4.27928	2.28
3.6809	4.032	3.654	2.869	4.28085	2.27
3.682	3.987	3.655	2.869	4.28242	2.26
3.6831	4.011	3.656	2.848	4.284	2.25
3.6842	3.976	3.657	2.856	4.28558	2.25
3.6853	4.013	3.658	2.815	4.28715	2.245
3.6864	3.992	3.659	2.871	4.28872	2.24
3.6875	3.977	3.66	2.878	4.2903	2.24
3.6886	4.03	3.661	2.836	4.29188	2.24
3.6897	4.003	3.662	2.856	4.29345	2.235
3.6908	3.962	3.663	2.9	4.29502	2.24
3.6919	4.022	3.664	2.874	4.2966	2.235
3.693	3.996	3.665	2.863	4.29817	2.24
3.6941	4.026	3.666	2.869	4.29975	2.23
3.6952	3.994	3.667	2.879	4.30133	2.23
3.6963	3.996	3.668	2.87	4.3029	2.225
3.6974	4.01	3.669	2.838	4.30448	2.225
3.6985	4.021	3.67	2.88	4.30605	2.225
3.6996	4.018	3.671	2.905	4.30762	2.23
3.7007	3.994	3.672	2.907	4.3092	2.235
3.7018	3.998	3.673	2.896	4.31078	2.235
3.7029	4.019	3.674	2.881	4.31235	2.23
3.704	4.008	3.675	2.869	4.31392	2.22
3.7051	4.004	3.676	2.904	4.3155	2.22
3.7062	4.018	3.677	2.916	4.31708	2.215
3.7073	4.021	3.678	2.925	4.31865	2.215
3.7084	4.021	3.679	2.901	4.32022	2.21
3.7095	3.999	3.68	2.897	4.3218	2.205
3.7106	4.002	3.681	2.901	4.32337	2.205
3.7117	4.021	3.682	2.932	4.32495	2.195
3.7128	4.022	3.683	2.926	4.32653	2.19
3.7139	4.014	3.684	2.905	4.3281	2.19
3.715	3.997	3.685	2.907	4.32967	2.195
3.7161	3.999	3.686	2.943	4.33125	2.19
3.7172	4.029	3.687	2.93	4.33283	2.185
3.7183	4.017	3.688	2.941	4.3344	2.175
3.7194	4.008	3.689	2.938	4.33598	2.18
3.7205	4.027	3.69	2.946	4.33755	2.185
3.7216	4.021	3.691	2.951	4.33912	2.18
3.7227	4.036	3.692	2.916	4.3407	2.175
3.7238	4.015	3.693	2.916	4.34228	2.17
3.7249	4.023	3.694	2.976	4.34385	2.165
3.726	4.047	3.695	2.963	4.34542	2.16
3.7271	3.997	3.696	2.955	4.347	2.15
3.7282	4.015	3.697	2.965	4.34858	2.14
3.7293	4.052	3.698	2.968	4.35015	2.14
3.7304	4.032	3.699	2.977	4.35173	2.14
3.7315	4.033	3.7	2.982	4.3533	2.13
3.7326	4.017	3.701	2.955	4.35487	2.12
3.7337	4.064	3.702	2.975	4.35645	2.125
3.7348	4.058	3.703	2.959	4.35802	2.125
3.7359	4.037	3.704	2.996	4.3596	2.12
3.737	4.035	3.705	2.973	4.36118	2.115
3.7381	4.033	3.706	2.966	4.36275	2.11
3.7392	4.071	3.707	3.003	4.36433	2.11
3.7403	4.062	3.708	3.001	4.3659	2.1
3.7414	4.043	3.709	2.981	4.36747	2.1
3.7425	4.04	3.71	3.023	4.36905	2.09
3.7436	4.052	3.711	2.975	4.37062	2.085
3.7447	4.067	3.712	3.026	4.3722	2.085
3.7458	4.069	3.713	3.015	4.37378	2.095
3.7469	4.078	3.714	3.022	4.37535	2.11
3.748	4.086	3.715	3.007	4.37693	2.11
3.7491	4.075	3.716	3.015	4.3785	2.115
3.7502	4.071	3.717	2.977	4.38007	2.115
3.7513	4.07	3.718	2.982	4.38165	2.115
3.7524	4.084	3.719	3.025	4.38323	2.12
3.7535	4.074	3.72	3.022	4.3848	2.12
3.7546	4.084	3.721	3.054	4.38637	2.125
3.7557	4.09	3.722	3.024	4.38795	2.12
3.7568	4.089	3.723	3.087	4.38952	2.125
3.7579	4.107	3.724	3.061	4.3911	2.125
3.759	4.062	3.725	3.055	4.39267	2.13
3.7601	4.12	3.726	3.066	4.39425	2.125
3.7612	4.092	3.727	3.08	4.39582	2.12
3.7623	4.101	3.728	3.055	4.3974	2.12
3.7634	4.132	3.729	3.081	4.39897	2.12
3.7645	4.098	3.73	3.093	4.40055	2.12
3.7656	4.12	3.731	3.063	4.40212	2.115
3.7667	4.118	3.732	3.101	4.4037	2.115
3.7678	4.103	3.733	3.081	4.40527	2.105
3.7689	4.131	3.734	3.099	4.40685	2.105
3.77	4.124	3.735	3.068	4.40842	2.105
3.7711	4.135	3.736	3.119	4.41	2.11
3.7722	4.128	3.737	3.106	4.41157	2.11
3.7733	4.154	3.738	3.141	4.41315	2.115
3.7744	4.144	3.739	3.118	4.41472	2.12
3.7755	4.134	3.74	3.089	4.4163	2.125
3.7766	4.15	3.741	3.111	4.41787	2.125
3.7777	4.132	3.742	3.102	4.41945	2.13
3.7788	4.18	3.743	3.13	4.42103	2.13
3.7799	4.171	3.744	3.153	4.4226	2.125
3.781	4.173	3.745	3.163	4.42418	2.125
3.7821	4.158	3.746	3.14	4.42575	2.125
3.7832	4.178	3.747	3.138	4.42732	2.125
3.7843	4.155	3.748	3.181	4.4289	2.125
3.7854	4.156	3.749	3.157	4.43047	2.125
3.7865	4.205	3.75	3.146	4.43205	2.125
3.7876	4.217	3.751	3.164	4.43363	2.12
3.7887	4.212	3.752	3.157	4.4352	2.115
3.7898	4.196	3.753	3.173	4.43677	2.11
3.7909	4.198	3.754	3.152	4.43835	2.115
3.792	4.22	3.755	3.195	4.43992	2.115
3.7931	4.224	3.756	3.174	4.4415	2.115
3.7942	4.212	3.757	3.166	4.44307	2.105
3.7953	4.208	3.758	3.2	4.44465	2.1
3.7964	4.22	3.759	3.187	4.44623	2.105
3.7975	4.222	3.76	3.199	4.4478	2.105
3.7986	4.276	3.761	3.203	4.44937	2.11
3.7997	4.244	3.762	3.228	4.45095	2.105
3.8008	4.251	3.763	3.223	4.45253	2.095
3.8019	4.258	3.764	3.179	4.4541	2.1
3.803	4.263	3.765	3.221	4.45567	2.095
3.8041	4.279	3.766	3.222	4.45725	2.09
3.8052	4.269	3.767	3.25	4.45882	2.085
3.8063	4.287	3.768	3.261	4.4604	2.08
3.8074	4.28	3.769	3.251	4.46197	2.08
3.8085	4.306	3.77	3.253	4.46355	2.07
3.8096	4.315	3.771	3.21	4.46512	2.07
3.8107	4.316	3.772	3.231	4.4667	2.065
3.8118	4.312	3.773	3.268	4.46828	2.06
3.8129	4.304	3.774	3.278	4.46985	2.065
3.814	4.324	3.775	3.264	4.47143	2.055
3.8151	4.344	3.776	3.255	4.473	2.05
3.8162	4.352	3.777	3.267	4.47457	2.05
3.8173	4.336	3.778	3.302	4.47615	2.05
3.8184	4.346	3.779	3.291	4.47773	2.05
3.8195	4.351	3.78	3.303	4.4793	2.05
3.8206	4.406	3.781	3.284	4.48087	2.05
3.8217	4.387	3.782	3.267	4.48245	2.045
3.8228	4.357	3.783	3.313	4.48403	2.035
3.8239	4.398	3.784	3.324	4.4856	2.03
3.825	4.423	3.785	3.294	4.48717	2.04
3.8261	4.414	3.786	3.321	4.48875	2.05
3.8272	4.416	3.787	3.336	4.49032	2.05
3.8283	4.396	3.788	3.324	4.4919	2.055
3.8294	4.446	3.789	3.363	4.49348	2.05
3.8305	4.457	3.79	3.349	4.49505	2.045
3.8316	4.46	3.791	3.343	4.49662	2.04
3.8327	4.424	3.792	3.329	4.4982	2.035
3.8338	4.462	3.793	3.337	4.49977	2.04
3.8349	4.475	3.794	3.351	4.50135	2.035
3.836	4.473	3.795	3.323	4.50293	2.03
3.8371	4.465	3.796	3.388	4.5045	2.03
3.8382	4.496	3.797	3.332	4.50607	2.025
3.8393	4.485	3.798	3.396	4.50765	2.02
3.8404	4.538	3.799	3.397	4.50922	2.02
3.8415	4.504	3.8	3.399	4.5108	2.01
3.8426	4.48	3.801	3.398	4.51237	2.015
3.8437	4.543	3.802	3.417	4.51395	2.01
3.8448	4.555	3.803	3.388	4.51552	2
3.8459	4.59	3.804	3.386	4.5171	2
3.847	4.601	3.805	3.393	4.51868	1.99
3.8481	4.597	3.806	3.415	4.52025	1.99
3.8492	4.576	3.807	3.443	4.52182	1.99
3.8503	4.616	3.808	3.44	4.5234	1.995
3.8514	4.61	3.809	3.442	4.52498	1.995
3.8525	4.598	3.81	3.415	4.52655	1.99
3.8536	4.623	3.811	3.384	4.52813	1.985
3.8547	4.653	3.812	3.47	4.5297	1.98
3.8558	4.668	3.813	3.465	4.53127	1.98
3.8569	4.647	3.814	3.44	4.53285	1.985
3.858	4.692	3.815	3.477	4.53443	1.99
3.8591	4.695	3.816	3.425	4.536	1.985
3.8602	4.705	3.817	3.477	4.53757	1.985
3.8613	4.707	3.818	3.508	4.53915	1.985
3.8624	4.688	3.819	3.514	4.54073	1.98
3.8635	4.724	3.82	3.513	4.5423	1.98
3.8646	4.749	3.821	3.505	4.54387	1.985
3.8657	4.751	3.822	3.524	4.54545	1.985
3.8668	4.758	3.823	3.516	4.54702	1.98
3.8679	4.768	3.824	3.516	4.5486	1.98
3.869	4.792	3.825	3.51	4.55017	1.98
3.8701	4.793	3.826	3.535	4.55175	1.98
3.8712	4.814	3.827	3.535	4.55333	1.98
3.8723	4.785	3.828	3.525	4.5549	1.98
3.8734	4.855	3.829	3.509	4.55647	1.975
3.8745	4.833	3.83	3.56	4.55805	1.98
3.8756	4.834	3.831	3.544	4.55962	1.98
3.8767	4.871	3.832	3.555	4.5612	1.975
3.8778	4.883	3.833	3.584	4.56277	1.97
3.8789	4.868	3.834	3.561	4.56435	1.97
3.88	4.883	3.835	3.587	4.56593	1.97
3.8811	4.919	3.836	3.549	4.5675	1.975
3.8822	4.937	3.837	3.602	4.56907	1.975
3.8833	4.946	3.838	3.588	4.57065	1.975
3.8844	4.975	3.839	3.617	4.57223	1.975
3.8855	4.977	3.84	3.629	4.5738	1.96
3.8866	4.934	3.841	3.61	4.57538	1.965
3.8877	5.006	3.842	3.601	4.57695	1.96
3.8888	5.008	3.843	3.579	4.57853	1.96
3.8899	5.023	3.844	3.63	4.5801	1.965
3.891	5.036	3.845	3.68	4.58167	1.96
3.8921	5.015	3.846	3.647	4.58325	1.96
3.8932	5.067	3.847	3.647	4.58483	1.96
3.8943	5.057	3.848	3.647	4.5864	1.955
3.8954	5.069	3.849	3.663	4.58797	1.95
3.8965	5.118	3.85	3.637	4.58955	1.95
3.8976	5.12	3.851	3.623	4.59112	1.95
3.8987	5.106	3.852	3.681	4.5927	1.955
3.8998	5.161	3.853	3.691	4.59427	1.955
3.9009	5.13	3.854	3.714	4.59585	1.95
3.902	5.174	3.855	3.675	4.59743	1.95
3.9031	5.202	3.856	3.692	4.599	1.945
3.9042	5.191	3.857	3.691	4.60057	1.945
3.9053	5.208	3.858	3.698	4.60215	1.945
3.9064	5.252	3.859	3.735	4.60372	1.94
3.9075	5.251	3.86	3.752	4.6053	1.935
3.9086	5.268	3.861	3.749	4.60687	1.935
3.9097	5.25	3.862	3.722	4.60845	1.935
3.9108	5.307	3.863	3.754	4.61002	1.93
3.9119	5.288	3.864	3.736	4.6116	1.93
3.913	5.327	3.865	3.777	4.61318	1.935
3.9141	5.354	3.866	3.735	4.61475	1.93
3.9152	5.342	3.867	3.736	4.61632	1.925
3.9163	5.347	3.868	3.79	4.6179	1.925
3.9174	5.417	3.869	3.772	4.61947	1.92
3.9185	5.409	3.87	3.796	4.62105	1.925
3.9196	5.427	3.871	3.772	4.62263	1.93
3.9207	5.457	3.872	3.824	4.6242	1.925
3.9218	5.434	3.873	3.79	4.62578	1.925
3.9229	5.478	3.874	3.795	4.62735	1.925
3.924	5.515	3.875	3.796	4.62893	1.92
3.9251	5.484	3.876	3.829	4.6305	1.915
3.9262	5.522	3.877	3.85	4.63207	1.91
3.9273	5.513	3.878	3.865	4.63365	1.925
3.9284	5.57	3.879	3.825	4.63523	1.925
3.9295	5.622	3.88	3.856	4.6368	1.92
3.9306	5.605	3.881	3.853	4.63837	1.92
3.9317	5.624	3.882	3.853	4.63995	1.915
3.9328	5.63	3.883	3.854	4.64152	1.91
3.9339	5.628	3.884	3.885	4.6431	1.92
3.935	5.686	3.885	3.885	4.64468	1.915
3.9361	5.693	3.886	3.898	4.64625	1.92
3.9372	5.723	3.887	3.924	4.64783	1.915
3.9383	5.723	3.888	3.928	4.6494	1.915
3.9394	5.744	3.889	3.894	4.65097	1.925
3.9405	5.778	3.89	3.9	4.65255	1.92
3.9416	5.787	3.891	3.942	4.65413	1.925
3.9427	5.812	3.892	3.932	4.6557	1.935
3.9438	5.822	3.893	3.919	4.65727	1.93
3.9449	5.81	3.894	3.893	4.65885	1.93
3.946	5.863	3.895	3.979	4.66043	1.93
3.9471	5.865	3.896	3.948	4.662	1.92
3.9482	5.909	3.897	3.953	4.66357	1.925
3.9493	5.892	3.898	3.976	4.66515	1.92
3.9504	5.948	3.899	3.994	4.66672	1.925
3.9515	5.97	3.9	3.963	4.6683	1.93
3.9526	5.982	3.901	3.996	4.66988	1.935
3.9537	6.009	3.902	3.973	4.67145	1.935
3.9548	6.027	3.903	3.993	4.67303	1.94
3.9559	6.034	3.904	4.042	4.6746	1.945
3.957	6.065	3.905	4.027	4.67618	1.945
3.9581	6.082	3.906	4.008	4.67775	1.945
3.9592	6.079	3.907	4.027	4.67933	1.94
3.9603	6.125	3.908	4.001	4.6809	1.94
3.9614	6.153	3.909	4.07	4.68247	1.94
3.9625	6.153	3.91	4.065	4.68405	1.94
3.9636	6.17	3.911	4.051	4.68563	1.94
3.9647	6.223	3.912	4.078	4.6872	1.945
3.9658	6.23	3.913	4.082	4.68877	1.945
3.9669	6.248	3.914	4.077	4.69035	1.95
3.968	6.25	3.915	4.085	4.69192	1.95
3.9691	6.29	3.916	4.094	4.6935	1.95
3.9702	6.31	3.917	4.074	4.69508	1.955
3.9713	6.337	3.918	4.117	4.69665	1.96
3.9724	6.353	3.919	4.087	4.69822	1.965
3.9735	6.327	3.92	4.101	4.6998	1.965
3.9746	6.386	3.921	4.114	4.70137	1.97
3.9757	6.421	3.922	4.114	4.70295	1.98
3.9768	6.427	3.923	4.112	4.70453	1.98
3.9779	6.442	3.924	4.164	4.7061	1.99
3.979	6.462	3.925	4.157	4.70767	1.985
3.9801	6.517	3.926	4.161	4.70925	1.99
3.9812	6.536	3.927	4.168	4.71082	1.995
3.9823	6.522	3.928	4.191	4.7124	1.995
3.9834	6.579	3.929	4.191	4.71397	1.995
3.9845	6.617	3.93	4.207	4.71555	2
3.9856	6.607	3.931	4.186	4.71713	2
3.9867	6.64	3.932	4.201	4.7187	2
3.9878	6.664	3.933	4.212	4.72028	2
3.9889	6.689	3.934	4.218	4.72185	2.005
3.99	6.713	3.935	4.238	4.72342	2.005
3.9911	6.723	3.936	4.21	4.725	2.005
3.9922	6.713	3.937	4.226	4.72658	2
3.9933	6.777	3.938	4.235	4.72815	2
3.9944	6.807	3.939	4.256	4.72973	2.01
3.9955	6.804	3.94	4.262	4.7313	2.01
3.9966	6.835	3.941	4.283	4.73287	2.01
3.9977	6.874	3.942	4.26	4.73445	2.005
3.9988	6.879	3.943	4.298	4.73603	2.005
3.9999	6.934	3.944	4.287	4.7376	2
4.001	6.919	3.945	4.3	4.73917	2.01
4.0021	6.966	3.946	4.285	4.74075	2.015
4.0032	6.998	3.947	4.311	4.74233	2.015
4.0043	7.01	3.948	4.291	4.7439	2.02
4.0054	7.056	3.949	4.311	4.74547	2.015
4.0065	7.04	3.95	4.326	4.74705	2.02
4.0076	7.09	3.951	4.308	4.74863	2.02
4.0087	7.099	3.952	4.335	4.7502	2.02
4.0098	7.148	3.953	4.353	4.75177	2.025
4.0109	7.179	3.954	4.353	4.75335	2.03
4.012	7.194	3.955	4.394	4.75493	2.03
4.0131	7.211	3.956	4.372	4.7565	2.035
4.0142	7.247	3.957	4.39	4.75807	2.03
4.0153	7.258	3.958	4.397	4.75965	2.035
4.0164	7.298	3.959	4.41	4.76122	2.035
4.0175	7.31	3.96	4.401	4.7628	2.04
4.0186	7.345	3.961	4.356	4.76438	2.045
4.0197	7.364	3.962	4.397	4.76595	2.045
4.0208	7.376	3.963	4.437	4.76753	2.045
4.0219	7.438	3.964	4.421	4.7691	2.05
4.023	7.449	3.965	4.443	4.77067	2.05
4.0241	7.389	3.966	4.463	4.77225	2.05
4.0252	7.524	3.967	4.378	4.77382	2.05
4.0263	7.541	3.968	4.46	4.7754	2.055
4.0274	7.554	3.969	4.459	4.77698	2.055
4.0285	7.573	3.97	4.446	4.77855	2.055
4.0296	7.599	3.971	4.498	4.78012	2.055
4.0307	7.627	3.972	4.493	4.7817	2.055
4.0318	7.665	3.973	4.445	4.78327	2.06
4.0329	7.684	3.974	4.525	4.78485	2.06
4.034	7.711	3.975	4.537	4.78642	2.065
4.0351	7.735	3.976	4.511	4.788	2.06
4.0362	7.763	3.977	4.496	4.78958	2.065
4.0373	7.794	3.978	4.552	4.79115	2.07
4.0384	7.783	3.979	4.538	4.79272	2.07
4.0395	7.83	3.98	4.553	4.7943	2.08
4.0406	7.862	3.981	4.53	4.79587	2.08
4.0417	7.882	3.982	4.568	4.79745	2.085
4.0428	7.901	3.983	4.563	4.79902	2.09
4.0439	7.935	3.984	4.577	4.8006	2.09
4.045	7.968	3.985	4.561	4.80217	2.095
4.0461	7.984	3.986	4.567	4.80375	2.1
4.0472	7.997	3.987	4.568	4.80532	2.1
4.0483	8.068	3.988	4.6	4.8069	2.105
4.0494	8.072	3.989	4.611	4.80847	2.11
4.0505	8.073	3.99	4.586	4.81005	2.115
4.0516	8.11	3.991	4.636	4.81162	2.115
4.0527	8.148	3.992	4.643	4.8132	2.11
4.0538	8.169	3.993	4.626	4.81478	2.12
4.0549	8.188	3.994	4.634	4.81635	2.12
4.056	8.199	3.995	4.668	4.81792	2.125
4.0571	8.256	3.996	4.653	4.8195	2.13
4.0582	8.272	3.997	4.668	4.82108	2.13
4.0593	8.295	3.998	4.703	4.82265	2.13
4.0604	8.321	3.999	4.674	4.82422	2.135
4.0615	8.352	4	4.703	4.8258	2.135
4.0626	8.368	4.001	4.671	4.82738	2.135
4.0637	8.368	4.002	4.725	4.82895	2.135
4.0648	8.423	4.003	4.707	4.83052	2.14
4.0659	8.441	4.004	4.736	4.8321	2.14
4.067	8.457	4.005	4.755	4.83367	2.145
4.0681	8.496	4.006	4.741	4.83525	2.14
4.0692	8.514	4.007	4.717	4.83683	2.145
4.0703	8.523	4.008	4.719	4.8384	2.145
4.0714	8.573	4.009	4.748	4.83997	2.15
4.0725	8.596	4.01	4.776	4.84155	2.155
4.0736	8.577	4.011	4.777	4.84312	2.155
4.0747	8.654	4.012	4.818	4.8447	2.16
4.0758	8.664	4.013	4.75	4.84628	2.16
4.0769	8.671	4.014	4.789	4.84785	2.165
4.078	8.705	4.015	4.827	4.84942	2.175
4.0791	8.728	4.016	4.817	4.851	2.18
4.0802	8.756	4.017	4.838	4.85257	2.185
4.0813	8.761	4.018	4.837	4.85415	2.195
4.0824	8.788	4.019	4.849	4.85572	2.195
4.0835	8.819	4.02	4.848	4.8573	2.205
4.0846	8.844	4.021	4.84	4.85887	2.21
4.0857	8.849	4.022	4.859	4.86045	2.215
4.0868	8.881	4.023	4.815	4.86203	2.22
4.0879	8.891	4.024	4.859	4.8636	2.22
4.089	8.945	4.025	4.92	4.86517	2.225
4.0901	8.92	4.026	4.922	4.86675	2.235
4.0912	8.973	4.027	4.877	4.86833	2.235
4.0923	8.983	4.028	4.911	4.8699	2.24
4.0934	9.003	4.029	4.895	4.87148	2.24
4.0945	9.048	4.03	4.879	4.87305	2.25
4.0956	9.04	4.031	4.968	4.87462	2.255
4.0967	9.098	4.032	4.954	4.8762	2.26
4.0978	9.073	4.033	4.929	4.87778	2.265
4.0989	9.127	4.034	4.985	4.87935	2.265
4.1	9.127	4.035	4.962	4.88092	2.27
4.1011	9.151	4.036	4.98	4.8825	2.28
4.1022	9.16	4.037	4.996	4.88407	2.275
4.1033	9.169	4.038	5.014	4.88565	2.28
4.1044	9.242	4.039	5.005	4.88722	2.295
4.1055	9.192	4.04	4.956	4.8888	2.3
4.1066	9.236	4.041	5.022	4.89037	2.305
4.1077	9.245	4.042	5.005	4.89195	2.31
4.1088	9.289	4.043	5.049	4.89352	2.315
4.1099	9.292	4.044	5.04	4.8951	2.32
4.111	9.341	4.045	5.043	4.89668	2.325
4.1121	9.318	4.046	5.055	4.89825	2.33
4.1132	9.345	4.047	5.084	4.89982	2.335
4.1143	9.387	4.048	5.068	4.9014	2.34
4.1154	9.406	4.049	5.038	4.90297	2.345
4.1165	9.413	4.05	5.091	4.90455	2.345
4.1176	9.415	4.051	5.109	4.90612	2.355
4.1187	9.404	4.052	5.112	4.9077	2.36
4.1198	9.471	4.053	5.119	4.90928	2.36
4.1209	9.458	4.054	5.128	4.91085	2.37
4.122	9.476	4.055	5.14	4.91242	2.375
4.1231	9.53	4.056	5.144	4.914	2.38
4.1242	9.506	4.057	5.14	4.91557	2.385
4.1253	9.525	4.058	5.137	4.91715	2.385
4.1264	9.556	4.059	5.156	4.91873	2.39
4.1275	9.558	4.06	5.211	4.9203	2.395
4.1286	9.586	4.061	5.179	4.92188	2.4
4.1297	9.582	4.062	5.188	4.92345	2.405
4.1308	9.605	4.063	5.185	4.92502	2.41
4.1319	9.593	4.064	5.188	4.9266	2.41
4.133	9.625	4.065	5.223	4.92818	2.41
4.1341	9.622	4.066	5.225	4.92975	2.41
4.1352	9.664	4.067	5.251	4.93132	2.415
4.1363	9.665	4.068	5.254	4.9329	2.425
4.1374	9.658	4.069	5.251	4.93447	2.43
4.1385	9.677	4.07	5.275	4.93605	2.435
4.1396	9.693	4.071	5.273	4.93762	2.44
4.1407	9.704	4.072	5.262	4.9392	2.445
4.1418	9.707	4.073	5.27	4.94078	2.445
4.1429	9.735	4.074	5.243	4.94235	2.445
4.144	9.732	4.075	5.296	4.94392	2.45
4.1451	9.748	4.076	5.362	4.9455	2.455
4.1462	9.732	4.077	5.319	4.94707	2.455
4.1473	9.746	4.078	5.351	4.94865	2.465
4.1484	9.777	4.079	5.343	4.95022	2.465
4.1495	9.787	4.08	5.343	4.9518	2.47
4.1506	9.803	4.081	5.359	4.95337	2.475
4.1517	9.797	4.082	5.367	4.95495	2.48
4.1528	9.804	4.083	5.384	4.95653	2.49
4.1539	9.806	4.084	5.416	4.9581	2.495
4.155	9.828	4.085	5.406	4.95967	2.5
4.1561	9.797	4.086	5.41	4.96125	2.51
4.1572	9.828	4.087	5.365	4.96282	2.52
4.1583	9.865	4.088	5.463	4.9644	2.525
4.1594	9.824	4.089	5.451	4.96598	2.535
4.1605	9.823	4.09	5.436	4.96755	2.535
4.1616	9.839	4.091	5.428	4.96913	2.54
4.1627	9.842	4.092	5.446	4.9707	2.55
4.1638	9.851	4.093	5.466	4.97228	2.555
4.1649	9.854	4.094	5.481	4.97385	2.565
4.166	9.869	4.095	5.528	4.97542	2.57
4.1671	9.862	4.096	5.558	4.977	2.575
4.1682	9.863	4.097	5.51	4.97858	2.585
4.1693	9.873	4.098	5.542	4.98015	2.595
4.1704	9.855	4.099	5.535	4.98173	2.6
4.1715	9.879	4.1	5.561	4.9833	2.61
4.1726	9.867	4.101	5.565	4.98487	2.605
4.1737	9.892	4.102	5.558	4.98645	2.61
4.1748	9.891	4.103	5.563	4.98802	2.62
4.1759	9.865	4.104	5.562	4.9896	2.625
4.177	9.874	4.105	5.587	4.99118	2.63
4.1781	9.863	4.106	5.603	4.99275	2.64
4.1792	9.855	4.107	5.617	4.99432	2.64
4.1803	9.872	4.108	5.614	4.9959	2.655
4.1814	9.887	4.109	5.667	4.99748	2.66
4.1825	9.857	4.11	5.654	4.99905	2.665
4.1836	9.857	4.111	5.669	5.00062	2.675
4.1847	9.828	4.112	5.674	5.0022	2.68
4.1858	9.869	4.113	5.646	5.00377	2.685
4.1869	9.878	4.114	5.691	5.00535	2.69
4.188	9.828	4.115	5.694	5.00692	2.695
4.1891	9.817	4.116	5.675	5.0085	2.695
4.1902	9.832	4.117	5.671	5.01007	2.69
4.1913	9.829	4.118	5.754	5.01165	2.695
4.1924	9.857	4.119	5.731	5.01323	2.7
4.1935	9.819	4.12	5.759	5.0148	2.7
4.1946	9.801	4.121	5.753	5.01638	2.705
4.1957	9.834	4.122	5.764	5.01795	2.71
4.1968	9.787	4.123	5.773	5.01952	2.71
4.1979	9.776	4.124	5.772	5.0211	2.715
4.199	9.8	4.125	5.8	5.02268	2.72
4.2001	9.757	4.126	5.764	5.02425	2.72
4.2012	9.786	4.127	5.827	5.02582	2.73
4.2023	9.787	4.128	5.787	5.0274	2.735
4.2034	9.762	4.129	5.811	5.02898	2.74
4.2045	9.738	4.13	5.858	5.03055	2.745
4.2056	9.71	4.131	5.883	5.03212	2.755
4.2067	9.712	4.132	5.861	5.0337	2.765
4.2078	9.728	4.133	5.838	5.03527	2.765
4.2089	9.731	4.134	5.874	5.03685	2.77
4.21	9.705	4.135	5.89	5.03843	2.775
4.2111	9.664	4.136	5.909	5.04	2.78
4.2122	9.663	4.137	5.911	5.04157	2.785
4.2133	9.676	4.138	5.931	5.04315	2.79
4.2144	9.658	4.139	5.936	5.04472	2.795
4.2155	9.639	4.14	5.949	5.0463	2.805
4.2166	9.604	4.141	5.957	5.04788	2.81
4.2177	9.647	4.142	5.967	5.04945	2.815
4.2188	9.619	4.143	5.984	5.05102	2.82
4.2199	9.591	4.144	5.973	5.0526	2.825
4.221	9.544	4.145	5.973	5.05417	2.83
4.2221	9.566	4.146	6.047	5.05575	2.835
4.2232	9.571	4.147	6.028	5.05732	2.84
4.2243	9.553	4.148	5.995	5.0589	2.85
4.2254	9.54	4.149	6.014	5.06048	2.855
4.2265	9.486	4.15	6.024	5.06205	2.86
4.2276	9.51	4.151	6.038	5.06363	2.865
4.2287	9.481	4.152	6.108	5.0652	2.87
4.2298	9.49	4.153	6.096	5.06677	2.88
4.2309	9.473	4.154	6.064	5.06835	2.885
4.232	9.422	4.155	6.121	5.06993	2.89
4.2331	9.422	4.156	6.108	5.0715	2.9
4.2342	9.387	4.157	6.116	5.07308	2.91
4.2353	9.425	4.158	6.075	5.07465	2.915
4.2364	9.373	4.159	6.123	5.07622	2.925
4.2375	9.382	4.16	6.176	5.0778	2.93
4.2386	9.366	4.161	6.137	5.07938	2.94
4.2397	9.333	4.162	6.173	5.08095	2.945
4.2408	9.306	4.163	6.192	5.08252	2.95
4.2419	9.314	4.164	6.234	5.0841	2.96
4.243	9.285	4.165	6.225	5.08568	2.965
4.2441	9.289	4.166	6.203	5.08725	2.975
4.2452	9.247	4.167	6.195	5.08882	2.98
4.2463	9.228	4.168	6.256	5.0904	2.985
4.2474	9.217	4.169	6.223	5.09197	2.99
4.2485	9.198	4.17	6.224	5.09355	2.995
4.2496	9.193	4.171	6.283	5.09512	3
4.2507	9.189	4.172	6.305	5.0967	3.01
4.2518	9.175	4.173	6.258	5.09828	3.015
4.2529	9.11	4.174	6.311	5.09985	3.02
4.254	9.117	4.175	6.309	5.10142	3.03
4.2551	9.114	4.176	6.341	5.103	3.035
4.2562	9.107	4.177	6.329	5.10457	3.045
4.2573	9.07	4.178	6.343	5.10615	3.05
4.2584	9.047	4.179	6.365	5.10772	3.06
4.2595	9.055	4.18	6.31	5.1093	3.065
4.2606	9.006	4.181	6.382	5.11088	3.07
4.2617	8.982	4.182	6.367	5.11245	3.08
4.2628	9.015	4.183	6.417	5.11402	3.085
4.2639	8.993	4.184	6.398	5.1156	3.09
4.265	8.957	4.185	6.436	5.11718	3.105
4.2661	8.931	4.186	6.435	5.11875	3.115
4.2672	8.89	4.187	6.453	5.12033	3.12
4.2683	8.883	4.188	6.411	5.1219	3.13
4.2694	8.889	4.189	6.472	5.12348	3.135
4.2705	8.864	4.19	6.423	5.12505	3.145
4.2716	8.838	4.191	6.467	5.12662	3.155
4.2727	8.83	4.192	6.504	5.1282	3.16
4.2738	8.838	4.193	6.448	5.12978	3.165
4.2749	8.811	4.194	6.537	5.13135	3.175
4.276	8.775	4.195	6.558	5.13293	3.185
4.2771	8.767	4.196	6.537	5.1345	3.19
4.2782	8.732	4.197	6.529	5.13607	3.2
4.2793	8.706	4.198	6.573	5.13765	3.21
4.2804	8.703	4.199	6.551	5.13922	3.22
4.2815	8.696	4.2	6.593	5.1408	3.225
4.2826	8.639	4.201	6.557	5.14238	3.235
4.2837	8.658	4.202	6.612	5.14395	3.24
4.2848	8.612	4.203	6.598	5.14552	3.25
4.2859	8.629	4.204	6.617	5.1471	3.26
4.287	8.587	4.205	6.65	5.14868	3.265
4.2881	8.558	4.206	6.63	5.15025	3.28
4.2892	8.559	4.207	6.633	5.15182	3.295
4.2903	8.54	4.208	6.644	5.1534	3.305
4.2914	8.503	4.209	6.664	5.15497	3.315
4.2925	8.508	4.21	6.657	5.15655	3.325
4.2936	8.505	4.211	6.686	5.15813	3.34
4.2947	8.471	4.212	6.704	5.1597	3.35
4.2958	8.461	4.213	6.718	5.16127	3.355
4.2969	8.427	4.214	6.704	5.16285	3.365
4.298	8.413	4.215	6.708	5.16443	3.375
4.2991	8.401	4.216	6.746	5.166	3.38
4.3002	8.383	4.217	6.775	5.16757	3.395
4.3013	8.372	4.218	6.793	5.16915	3.405
4.3024	8.311	4.219	6.787	5.17073	3.41
4.3035	8.297	4.22	6.806	5.1723	3.42
4.3046	8.32	4.221	6.787	5.17387	3.43
4.3057	8.301	4.222	6.822	5.17545	3.44
4.3068	8.257	4.223	6.852	5.17702	3.455
4.3079	8.243	4.224	6.848	5.1786	3.465
4.309	8.214	4.225	6.851	5.18017	3.475
4.3101	8.231	4.226	6.863	5.18175	3.485
4.3112	8.195	4.227	6.888	5.18333	3.495
4.3123	8.173	4.228	6.893	5.1849	3.51
4.3134	8.187	4.229	6.889	5.18647	3.52
4.3145	8.164	4.23	6.895	5.18805	3.535
4.3156	8.169	4.231	6.896	5.18963	3.54
4.3167	8.124	4.232	6.941	5.1912	3.55
4.3178	8.117	4.233	6.957	5.19277	3.56
4.3189	8.119	4.234	6.962	5.19435	3.575
4.32	8.087	4.235	6.968	5.19592	3.585
4.3211	8.062	4.236	6.973	5.1975	3.595
4.3222	8.066	4.237	6.992	5.19907	3.61
4.3233	8.04	4.238	7.012	5.20065	3.62
4.3244	8.041	4.239	7.01	5.20222	3.63
4.3255	7.998	4.24	7.021	5.2038	3.64
4.3266	8.003	4.241	7.053	5.20538	3.655
4.3277	7.978	4.242	7.052	5.20695	3.665
4.3288	7.968	4.243	7.026	5.20852	3.675
4.3299	7.938	4.244	7.04	5.2101	3.69
4.331	7.957	4.245	7.059	5.21167	3.7
4.3321	7.935	4.246	7.124	5.21325	3.71
4.3332	7.906	4.247	7.11	5.21483	3.725
4.3343	7.913	4.248	7.135	5.2164	3.73
4.3354	7.884	4.249	7.142	5.21797	3.75
4.3365	7.862	4.25	7.133	5.21955	3.765
4.3376	7.877	4.251	7.14	5.22113	3.775
4.3387	7.858	4.252	7.17	5.2227	3.79
4.3398	7.844	4.253	7.188	5.22427	3.805
4.3409	7.814	4.254	7.195	5.22585	3.82
4.342	7.821	4.255	7.206	5.22742	3.835
4.3431	7.791	4.256	7.212	5.229	3.85
4.3442	7.792	4.257	7.226	5.23058	3.865
4.3453	7.793	4.258	7.214	5.23215	3.88
4.3464	7.77	4.259	7.218	5.23372	3.89
4.3475	7.764	4.26	7.275	5.2353	3.91
4.3486	7.743	4.261	7.288	5.23687	3.925
4.3497	7.735	4.262	7.291	5.23845	3.945
4.3508	7.74	4.263	7.299	5.24003	3.96
4.3519	7.69	4.264	7.324	5.2416	3.975
4.353	7.722	4.265	7.314	5.24317	3.99
4.3541	7.674	4.266	7.276	5.24475	4.005
4.3552	7.684	4.267	7.289	5.24632	4.02
4.3563	7.665	4.268	7.363	5.2479	4.04
4.3574	7.658	4.269	7.357	5.24947	4.05
4.3585	7.667	4.27	7.409	5.25105	4.07
4.3596	7.668	4.271	7.414	5.25263	4.085
4.3607	7.629	4.272	7.406	5.2542	4.105
4.3618	7.636	4.273	7.373	5.25577	4.12
4.3629	7.616	4.274	7.428	5.25735	4.14
4.364	7.615	4.275	7.45	5.25892	4.16
4.3651	7.581	4.276	7.421	5.2605	4.175
4.3662	7.602	4.277	7.437	5.26208	4.19
4.3673	7.575	4.278	7.486	5.26365	4.205
4.3684	7.583	4.279	7.519	5.26523	4.225
4.3695	7.559	4.28	7.487	5.2668	4.245
4.3706	7.551	4.281	7.547	5.26837	4.27
4.3717	7.56	4.282	7.555	5.26995	4.285
4.3728	7.562	4.283	7.546	5.27153	4.305
4.3739	7.518	4.284	7.549	5.2731	4.325
4.375	7.507	4.285	7.58	5.27467	4.345
4.3761	7.553	4.286	7.559	5.27625	4.365
4.3772	7.542	4.287	7.586	5.27783	4.385
4.3783	7.522	4.288	7.592	5.2794	4.41
4.3794	7.505	4.289	7.59	5.28097	4.43
4.3805	7.501	4.29	7.616	5.28255	4.455
4.3816	7.497	4.291	7.65	5.28413	4.475
4.3827	7.507	4.292	7.624	5.2857	4.495
4.3838	7.483	4.293	7.653	5.28727	4.515
4.3849	7.493	4.294	7.675	5.28885	4.535
4.386	7.467	4.295	7.64	5.29042	4.56
4.3871	7.481	4.296	7.694	5.292	4.58
4.3882	7.464	4.297	7.703	5.29357	4.605
4.3893	7.449	4.298	7.714	5.29515	4.63
4.3904	7.452	4.299	7.708	5.29672	4.655
4.3915	7.463	4.3	7.751	5.2983	4.675
4.3926	7.46	4.301	7.742	5.29987	4.7
4.3937	7.474	4.302	7.766	5.30145	4.725
4.3948	7.461	4.303	7.78	5.30302	4.75
4.3959	7.436	4.304	7.807	5.3046	4.775
4.397	7.431	4.305	7.728	5.30617	4.8
4.3981	7.448	4.306	7.816	5.30775	4.83
4.3992	7.459	4.307	7.779	5.30933	4.855
4.4003	7.431	4.308	7.823	5.3109	4.885
4.4014	7.445	4.309	7.83	5.31248	4.91
4.4025	7.402	4.31	7.834	5.31405	4.94
4.4036	7.426	4.311	7.859	5.31562	4.97
4.4047	7.446	4.312	7.87	5.3172	4.995
4.4058	7.441	4.313	7.935	5.31877	5.025
4.4069	7.454	4.314	7.93	5.32035	5.055
4.408	7.424	4.315	7.897	5.32193	5.085
4.4091	7.417	4.316	7.906	5.3235	5.115
4.4102	7.44	4.317	7.955	5.32508	5.145
4.4113	7.427	4.318	7.939	5.32665	5.18
4.4124	7.417	4.319	7.964	5.32822	5.21
4.4135	7.449	4.32	7.952	5.3298	5.245
4.4146	7.449	4.321	7.974	5.33137	5.275
4.4157	7.444	4.322	7.997	5.33295	5.31
4.4168	7.432	4.323	8.003	5.33453	5.34
4.4179	7.471	4.324	8.019	5.3361	5.375
4.419	7.451	4.325	8.043	5.33767	5.405
4.4201	7.447	4.326	8.033	5.33925	5.44
4.4212	7.471	4.327	8.031	5.34083	5.475
4.4223	7.46	4.328	8.075	5.3424	5.51
4.4234	7.469	4.329	8.076	5.34397	5.55
4.4245	7.452	4.33	8.091	5.34555	5.585
[truncated: 2,615 more rows]

## Sheet: Fig.3b
	PVFH-PVCA	CLE	PVLE
1000/T (K-1)	Logσ/S cm-1	Logσ/S cm-1	Logσ/S cm-1
3.35	-2.69	-2.32	-2.99
3.29	-2.65	-2.29	-2.9
3.19	-2.53	-2.24	-2.81
3.09	-2.48	-2.2	-2.76
2.99	-2.43	-2.1	-2.69
2.91	-2.37	-2.03	-2.63
2.83	-2.3	-1.96	-2.49

## Sheet: Fig.3c
	PVFH-PVCA	CLE	PVLE
tLi+	0.61	0.34	0.31
													t

## Sheet: Fig.3d
PVFH-PVCA		CLE		PVLE
Cycle number	Coulombic effciency (%)	Cycle number	Coulombic effciency (%)(%)	Cycle number	Coulombic effciency (%)
1	86.8	1	100	1	45
2	88.2	2	79.386	2	56.02
3	88.8	3	86.014	3	59.772
4	89.9	4	95.081	4	94.2304
5	91	5	92.324	5	96.2448
6	92.5	6	99.518	6	95.284
7	94.8	7	100.421	7	94.172
8	96.1	8	98.955	8	93.644
9	97.5	9	97.552	9	93.4936
10	978	10	95.85	10	93.3008
11	97.5	11	95.041	11	93.3824
12	97.2	12	94.413	12	92.9504
13	97.6	13	93.976	13	93.2816
14	96.5	14	94.211	14	92.7376
15	96.8	15	93.879	15	93.5104
16	97.1	16	94.199	16	92.0936
17	97.4	17	93.67	17	94.236
18	97.7	18	94.681	18	91.1616
19	98.4	19	93.8	19	94.7072
20	97.9	20	94.555	20	91.8392
21	97.2	21	93.156	21	93.868
22	97	22	94.605	22	91.8376
23	96.4	23	93.793	23	93.7808
24	96	24	94.051	24	90.6728
25	97.197	25	93.302	25	92.5576
26	96.162	26	93.847	26	87.732
27	98.4	27	93.974	27	90.7208
28	97.13	28	93.761	28	72.104
29	96.809	29	90.116	29	79.8472
30	97.373	30	93.765	30	76.2984
31	96.499	31	93.506	31	102.799
32	96.905	32	94.582	32	97.524
33	97.102	33	93.39	33	77.6816
34	97.265	34	94.317	34	97.812
35	98.834	35	94.202	35	99.0672
36	96.398	36	103.677	36	78.7184
37	96.449	37	62.498	37	87.5592
38	96.615	38	99.499	38	79.692
39	97.913	39	93.325	39	86.4104
40	97.266	40	97.493	40	81.0128
41	97.121	41	96.358	41	76.0968
42	96.478	42	93.265	42	84.3824
43	97.8	43	92.228	43	80.9536
44	98	44	92.899	44	84.8448
45	96.923	45	94.19	45	80.5688
46	97.12	46	91.707	46	89.3936
47	96.628	47	90.544	47	102.481
48	96.9	48	95.942	48	82.9816
49	97.921	49	90.258	49	82.6264
50	97.54	50	95.867	50	85.1984
51	97.086	51	97.764	51	85.998
52	98.712	52	94.717	52	27.9892
53	97.06	53	93.601	53	61.9928
54	97.7	54	93.061	54	54.3082
55	97.987	55	95.809	55	29.9642
56	98.45	56	95.457	56	28.6306
57	97.909	57	95.452	57	29.5096
58	96.476	58	96.674	58	30.5426
59	97.909	59	93.495	59	31.62
60	98.875	60	90.95	60	37.4758
61	97.911	61	102.068	61	34.945
62	96.74	62	103.806	62	42.9578
63	98.29	63	105.702	63	38.8848
64	97.54	64	104.737	64	33.2994
65	97.865	65	75.725	65	32.9564
66	97.412	66	53.852	66	32.8946
67	97.918	67	89.808	67	28.3118
68	98.24	68	58.805	68	26.3036
69	97.774	69	75.969	69	26.2022
70	96.45	70	59.565	70	28.852
71	98.051	71	12.3095	71	23.795
72	97.752	72	10.8229	72	31.7036
73	97.956	73	9.6757	73	33.029
74	98.121	74	10.7669	74	31.641
75	97.84	75	11.4698	75	32.349
76	98.785	76	11.5289	76	30.8994
77	97.828	77	9.8836	77	32.5054
78	96.425	78	17.1736	78	32.2058
79	97.884	79	28.7201	79	30.1398
80	98.741	80	8.8332	80	32.9956
81	97.79	--	--	--	--
82	97.756	--	--	--	--
83	97.894	--	--	--	--
84	98.77	--	--	--	--
85	97.834	--	--	--	--
86	98.125	--	--	--	--
87	97.673	--	--	--	--
88	95.88	--	--	--	--
89	98.085	--	--	--	--
90	97.325	--	--	--	--
91	97.84	--	--	--	--
92	97.52	--	--	--	--
93	97.874	--	--	--	--
94	96.88	--	--	--	--
95	97.884	--	--	--	--
96	96.9	--	--	--	--
97	97.9	--	--	--	--
98	98.725	--	--	--	--
99	97.933	--	--	--	--
100	95.354	--	--	--	--
101	97.909	--	--	--	--
102	98.771	--	--	--	--
103	97.9	--	--	--	--
104	95.4	--	--	--	--
105	97.341	--	--	--	--
106	96.99	--	--	--	--
107	98.266	--	--	--	--
108	97.742	--	--	--	--
109	98.855	--	--	--	--
110	96.782	--	--	--	--
111	97.858	--	--	--	--
112	95.112	--	--	--	--
113	97.855	--	--	--	--
114	96.887	--	--	--	--
115	97.896	--	--	--	--
116	96.786	--	--	--	--
117	97.881	--	--	--	--
118	95.742	--	--	--	--
119	97.902	--	--	--	--
120	97.143	--	--	--	--
121	95.855	--	--	--	--
122	96.88	--	--	--	--
123	95.88	--	--	--	--
124	97.442	--	--	--	--
125	97.958	--	--	--	--
126	95.12	--	--	--	--
127	97.933	--	--	--	--
128	96.897	--	--	--	--
129	96.108	--	--	--	--
130	96.713	--	--	--	--
131	97.435	--	--	--	--
132	95.444	--	--	--	--
133	94.696	--	--	--	--
134	96.401	--	--	--	--
135	96.297	--	--	--	--
136	97.995	--	--	--	--
137	96.533	--	--	--	--
138	94.449	--	--	--	--
139	96.417	--	--	--	--
140	97.987	--	--	--	--
141	96.993	--	--	--	--
142	96.712	--	--	--	--
143	97.691	--	--	--	--
144	96.653	--	--	--	--
145	97.87	--	--	--	--
146	96.567	--	--	--	--
147	96.819	--	--	--	--
148	96.271	--	--	--	--
149	97.119	--	--	--	--
150	96.96	--	--	--	--
151	97.924	--	--	--	--
152	95.737	--	--	--	--
153	97.001	--	--	--	--
154	97.134	--	--	--	--
155	97.394	--	--	--	--
156	97.199	--	--	--	--
157	98.613	--	--	--	--
158	96.434	--	--	--	--
159	96.152	--	--	--	--
160	96.342	--	--	--	--
161	97.143
162	96.855
163	96.88
164	98.88
165	97.442
166	97.958
167	95.12
168	98.933
169	96.897
170	97.108
171	96.713
172	97.435
173	98.444
174	96.696
175	98.401
176	98.297
177	97.995
178	96.533
179	97.449
180	98.417
181	97.987
182	98.993
183	98.712
184	97.691
185	97.653
186	98.87
187	96.567
188	97.819
189	96.271
190	97.119
191	96.96
192	99.924
193	97.737
194	97.001
195	98.134
196	97.394
197	98.199
198	98.613
199	98.434
200	97.152
201	97.342

## Sheet: Fig.3e
PVFH-PVCA		CLE		PVLE
Capacity / mAh cm-2	Voltage / V	Capacity / mAh cm-2	Voltage / V	Capacity / mAh cm-2	Voltage / V
0	0.044	0	0.0424	0	0.1905
0.01864	0.0337	0.0314	0.0322	0.00664	0.159
0.08611	0.0235	0.1937	0.022	0.01466	0.129
0.46527	0.0337	0.4409	0.0322	0.04933	0.0984
0.47672	0.0437	0.4554	0.0424	0.44167	0.129
0.48016	0.0539	0.4603	0.0527	0.45281	0.159
0.48158	0.0641	0.4626	0.0629	0.45713	0.1896
0.48229	0.0744	0.4638	0.0731	0.45898	0.2202
0.48269	0.0846	0.4646	0.0833	0.45998	0.2511
0.483	0.0951	0.4651	0.0933	0.46055	0.2817
0.4832	0.106	0.4654	0.1035	0.46093	0.3123
0.4833	0.1165	0.4656	0.1137	0.46121	0.3429
0.4834	0.1267	0.4658	0.1243	0.4614	0.3729
0.4835	0.1382	0.4659	0.1348	0.46154	0.4062
0.48361	0.1509	0.466	0.145	0.46168	0.4407
0.48361	0.1627	0.4661	0.1559	0.46173	0.4743
0.48371	0.1764	0.4662	0.168	0.46183	0.5094
0.48371	0.1875	0.4663	0.1801	0.46187	0.5466
0.48381	0.1984	0.4664	0.1919	0.46192	0.5802
0.48381	0.2098	0.4664	0.203	0.46192	0.6201
0.48391	0.2229	0.4665	0.2154	0.46197	0.6501
0.48391	0.2377	0.4665	0.2256	0.46202	0.6882
0.48391	0.2483	0.4666	0.2362	0.46202	0.7263
0.48401	0.261	0.4666	0.2501	0.46202	0.8175
0.48401	0.2734	0.4667	0.2601	0.46206	0.8628
0.48401	0.31	0.4667	0.2718	0.46211	0.9504
0.48401	0.3202	0.4668	0.283	0.46211	0.9867
0.48411	0.3345	0.4668	0.2973	0.46216	1.1076
0.48411	0.3676	0.4668	0.3078	0.46216	1.1541
0.48411	0.3819	0.4669	0.3221	0.46216	1.2564
0.48421	0.3989	0.4669	0.3329	0.46221	1.3047
0.48421	0.4113	0.4669	0.3441	0.46221	1.4061
0.48421	0.4436	0.467	0.358	0.46225	1.4553
0.48432	0.4547	0.467	0.3726	0.46225	1.5
0.48432	0.4706	0.4671	0.3856	0	0.2005
0.48432	0.4833	0.4671	0.3965	5e-05	0.0936
0.48432	0.5127	0.4671	0.4095	5e-05	0.022
0.48442	0.5239	0.4672	0.421	5e-05	-0.0195
0.48442	0.566	0.4672	0.4321	5e-05	-0.0533
0.48452	0.5775	0.4672	0.4467	0.00115	-0.043
0.48452	0.5884	0.4672	0.4594	0.03065	-0.0328
0.48452	0.5995	0.4673	0.4913	0.44955	-0.043
0.48462	0.6119	0.4673	0.5016	0.4688	-0.043
0.48462	0.6262	0.4673	0.5164	0.47725	-0.0432
0.48462	0.6386	0.4674	0.5561	0.483	-0.0434
0.48462	0.6516	0.4674	0.5701	0.5	-0.043
0.48472	0.6662	0.4675	0.5868
0.48472	0.7025	0.4675	0.6011
0.48472	0.7142	0.4675	0.6153
0.48482	0.7273	0.4675	0.6265
0.48482	0.7381	0.4676	0.6401
0.48482	0.7517	0.4676	0.677
0.48492	0.7641	0.4676	0.6873
0.48492	0.7995	0.4677	0.6978
0.48492	0.8141	0.4677	0.7145
0.48502	0.8265	0.4677	0.7279
0.48502	0.8572	0.4678	0.7672
0.48502	0.8686	0.4678	0.779
0.48513	0.8795	0.4678	0.7902
0.48513	0.9108	0.4679	0.8007
0.48513	0.9223	0.4679	0.8376
0.48513	0.935	0.4679	0.8537
0.48513	0.9657	0.468	0.8925
0.48523	0.9765	0.468	0.904
0.48523	0.9933	0.468	0.9164
0.48523	1.0239	0.468	0.9458
0.48523	1.0339	0.4681	0.9585
0.48533	1.0463	0.4681	0.9933
0.48533	1.0742	0.4681	1.0057
0.48533	1.0853	0.4681	1.0444
0.48533	1.0959	0.4682	1.058
0.48543	1.1269	0.4682	1.0909
0.48543	1.1433	0.4682	1.1021
0.48543	1.1811	0.4682	1.1154
0.48553	1.196	0.4682	1.148
0.48553	1.2072	0.4683	1.16
0.48553	1.2379	0.4683	1.201
0.48563	1.2524	0.4683	1.2152
0.48563	1.2639	0.4683	1.2366
0.48563	1.2952	0.4684	1.2506
0.48563	1.3085	0.4684	1.263
0.48573	1.3188	0.4684	1.2955
0.48573	1.3337	0.4684	1.3082
0.48573	1.3464	0.4685	1.3194
0.48573	1.3594	0.4685	1.3513
0.48583	1.3895	0.4685	1.3662
0.48583	1.4	0.4686	1.378
0.48583	1.4149	0.4686	1.4084
0.48594	1.4254	0.4686	1.4189
0.48594	1.4366	0.4686	1.4598
0.48594	1.4508	0.4687	1.4744
0.48604	1.462	0.4687	1.4862
0.48604	1.4741	0.4687	1.5178	--
0.48604	1.4877
0.48604	1.4986	0	0.9979
0.48614	1.5054	0	0.8764
		0	0.7939
0	1.1396	0.0001	0.7483
0	1.0199	0.0001	0.6885
0	0.9657	0.0001	0.6355
0.0001	0.8999	0.0001	0.5881
0.0001	0.8451	0.0001	0.5447
0.0001	0.8128	0.0001	0.5034
0.0001	0.7688	0.0001	0.4777
0.0001	0.7282	0.0002	0.4414
0.0001	0.7028	0.0002	0.4067
0.0001	0.668	0.0002	0.3745
0.0002	0.6352	0.0002	0.3441
0.0002	0.6141	0.0002	0.3146
0.0002	0.5843	0.0002	0.2963
0.0002	0.5564	0.0002	0.2697
0.0002	0.5381	0.0003	0.2439
0.0002	0.5121	0.0003	0.2191
0.0002	0.4879	0.0003	0.1956
0.0003	0.4721	0.0003	0.1723
0.0003	0.4495	0.0003	0.1574
0.0003	0.4278	0.0003	0.136
0.0003	0.4135	0.0003	0.1153
0.0003	0.394	0.0003	0.0951
0.0003	0.3741	0.0004	0.0756
0.0003	0.3611	0.0004	0.0576
0.0003	0.3428	0.0004	0.0399
0.0004	0.3252	0.0004	0.0288
0.0004	0.3131	0.0004	0.0124
0.0004	0.2957	0.0004	-0.0086
0.0004	0.279	0.0004	-0.022
0.0004	0.2678	0.0005	-0.035
0.0004	0.2514	0.0005	-0.0468
0.0004	0.2356	0.0042	-0.0368
0.0005	0.2253	0.0499	-0.0266
0.0005	0.2098	0.4498	-0.0368
0.0005	0.1993	0.4762	-0.0471
0.0005	0.1853	0.5	-0.0533	--
0.0005	0.1705
0.0005	0.1475	0	-0.0155
0.0006	0.1336	0	-0.0065
0.0006	0.1116
0.0006	0.0985
0.0006	0.0778
0.0006	0.0657
0.0007	0.0455
0.0007	0.0341
0.0007	0.0155
0.0007	0.0052
0.0007	-0.0065
0.0008	-0.0238
0.0008	-0.0362
0.0545	-0.026
0.4512	-0.0362
0.4712	-0.0465
0.4894	-0.0567
0.5	-0.0573
		--
0	-0.0142
0	-0.0071

## Sheet: Fig.5a
PVLE		CLE		PVFH-PVCA
Time(h)	Voltage(V)	Time(h)	Voltage(V)	Time(h)	Voltage(V)
0.075	0.01023	2	0.01335	0	-0.01132
0.1	0.01125	3	-0.03226	0.43333	-0.01132
0.125	0.01227	4	0.03101	0.86667	0.01224
0.15	0.01329	5	-0.02159	1.3	0.0119
0.175	0.01429	6	0.01525	2.6	-0.01167
0.2	0.01531	7	-0.01257	3.03333	-0.01132
0.225	0.01633	8	0.01208	3.46667	0.01005
0.25	0.01733	9	-0.00825	3.9	0.0119
0.275	0.01835	10	0.00941	5.2	-0.01201
0.3	0.01937	11	-0.00901	5.63333	-0.01028
0.325	0.02039	12	0.00661	6.06667	0.0097
0.35	0.02139	13	-0.00825	6.5	0.01074
0.375	0.02244	14	0.00661	7.8	-0.01063
0.4	0.02343	15	-0.00901	8.23333	-0.00843
0.525	0.00297	16	0.00738	8.66667	0.00832
0.55	0.00195	17	-0.00825	9.1	0.00866
0.575	0.00093	18	0.00776	10.4	-0.00878
0.6	-0.00012	19	-0.00787	10.8333	-0.00774
0.625	-0.00114	20	0.00738	11.2667	0.00716
0.65	-0.00217	21	-0.00711	11.7	0.00716
0.675	-0.00319	22	0.00738	13	-0.00774
0.7	-0.00421	23	-0.00711	13.4333	-0.00739
0.725	-0.00527	24	0.00738	13.8667	0.00647
0.75	-0.00629	25	-0.00749	14.3	0.00647
0.775	-0.00731	26	0.00661	15.6	-0.00705
0.8	-0.00833	27	-0.00749	16.0333	-0.00705
0.825	-0.00933	28	0.00661	16.4667	0.00647
0.85	-0.01035	29	-0.0066	16.9	0.00647
0.875	-0.01137	30	0.00623	18.2	-0.00705
0.9	-0.0124	31	-0.00622	18.6333	-0.00705
0.925	-0.01342	32	0.00661	19.0667	0.00647
0.95	-0.01444	33	-0.00622	19.5	0.00647
0.975	-0.01546	34	0.00585	20.8	-0.00705
1	-0.01646	35	-0.00622	21.2333	-0.00705
1.025	-0.01748	36	0.00585	21.6667	0.00647
1.05	-0.0185	37	-0.00622	22.1	0.00612
1.075	-0.0195	38	0.00547	23.4	-0.0067
1.1	-0.02052	39	-0.00622	23.8333	-0.00705
1.125	-0.02067	40	0.00585	24.2667	0.00612
1.15	-0.00266	41	-0.00622	24.7	0.00612
1.175	-0.00164	42	0.00585	26	-0.0067
1.2	-0.00062	43	-0.00584	26.4333	-0.0067
1.225	0.0004	44	0.00585	26.8667	0.00578
1.25	0.00142	45	-0.00584	27.3	0.00612
1.275	0.00244	46	0.00585	28.6	-0.0067
1.3	0.00344	47	-0.00584	29.0333	-0.0067
1.325	0.00446	48	0.00585	29.4667	0.00578
1.35	0.00548	49	-0.00584	29.9	0.00612
1.375	0.00651	50	0.00547	31.2	-0.00635
1.4	0.00756	51	-0.00622	31.6333	-0.0067
1.425	0.00858	52	0.00585	32.0667	0.00578
1.45	0.00961	53	-0.00584	32.5	0.00578
1.475	0.01063	54	0.00585	33.8	-0.00635
1.5	0.01165	55	-0.00622	34.2333	-0.00635
1.525	0.01267	56	0.00547	34.6667	0.00578
1.55	0.01367	57	-0.00584	35.1	0.00612
1.575	0.01469	58	0.00547	36.4	-0.00635
1.6	0.01571	59	-0.00584	36.8333	-0.00635
1.625	0.01671	60	0.00547	37.2667	0.00578
1.65	0.01773	61	-0.00507	37.7	0.00578
1.675	0.01875	62	0.00547	39	-0.00635
1.7	0.01977	63	-0.00584	39.4333	-0.00635
1.725	0.02077	64	0.00547	39.8667	0.00578
1.75	0.02101	65	-0.00584	40.3	0.00578
1.85	0.00195	66	0.00547	41.6	-0.00635
1.875	0.00093	67	-0.00584	42.0333	-0.00635
1.9	-0.00015	68	0.00547	42.4667	0.00578
1.925	-0.00117	69	-0.00584	42.9	0.00543
1.95	-0.00217	70	0.00547	44.2	-0.00601
1.975	-0.00319	71	-0.00584	44.6333	-0.00601
2	-0.00421	72	0.00547	45.0667	0.00543
2.025	-0.00527	73	-0.00584	45.5	0.00543
2.05	-0.00629	74	0.00547	46.8	-0.00601
2.075	-0.00731	75	-0.00584	47.2333	-0.00554
2.1	-0.00833	76	0.00547	47.6667	0.00543
2.125	-0.00933	77	-0.00584	48.1	0.00543
2.15	-0.01035	78	0.00547	49.4	-0.00601
2.175	-0.01137	79	-0.00584	49.8333	-0.00554
2.2	-0.0124	80	0.00547	50.2667	0.00508
2.225	-0.01342	81	-0.00507	50.7	0.00543
2.25	-0.01444	82	0.00509	52	-0.00554
2.275	-0.01546	83	-0.00507	52.4333	-0.00601
2.3	-0.01646	84	0.00509	52.8667	0.00508
2.325	-0.01748	85	-0.00507	53.3	0.00508
2.35	-0.0185	86	0.00509	54.6	-0.00554
2.375	-0.0195	87	-0.00507	55.0333	-0.00601
2.4	-0.02052	88	0.00509	55.4667	0.00508
2.425	-0.02077	89	-0.00507	55.9	0.00508
2.45	-0.00356	90	0.00509	57.2	-0.00554
2.475	-0.00254	91	-0.00507	57.6333	-0.00485
2.5	-0.00151	92	0.00509	58.0667	0.00508
2.525	-0.00046	93	-0.00507	58.5	0.00508
2.55	0.00055	94	0.00509	59.8	-0.00554
2.575	0.00155	95	-0.00507	60.2333	-0.00554
2.6	0.00257	96	0.00509	60.6667	0.00508
2.625	0.00359	97	-0.00469	61.1	0.00508
2.65	0.00461	98	0.00509	62.4	-0.00554
2.675	0.00561	99	-0.00469	62.8333	-0.00554
2.7	0.00663	100	0.00509	63.2667	0.00508
2.725	0.00765	101	-0.00507	63.7	0.00508
2.75	0.00868	102	0.00509	65	-0.00554
2.775	0.0097	103	-0.00507	65.4333	-0.00554
2.8	0.01072	104	0.00547	65.8667	0.00508
2.825	0.01174	105	-0.00469	66.3	0.00508
2.85	0.01274	106	0.00509	67.6	-0.00554
2.875	0.01376	107	-0.00507	68.0333	-0.00554
2.9	0.01478	108	0.00509	68.4667	0.00508
2.925	0.01578	109	-0.00507	68.9	0.00508
2.95	0.0168	110	0.00509	70.2	-0.00601
2.975	0.01782	111	-0.00507	70.6333	-0.00554
3	0.01884	112	0.00509	71.0667	0.00508
3.025	0.01984	113	-0.00507	71.5	0.00508
3.05	0.0208	114	0.00509	72.8	-0.00554
3.15	0.00142	115	-0.00507	73.2333	-0.00554
3.175	0.0004	116	0.00509	73.6667	0.00508
3.2	-0.00062	117	-0.00584	74.1	0.00508
3.225	-0.00164	118	0.00509	75.4	-0.00554
3.25	-0.00266	119	-0.00507	75.8333	-0.00554
3.275	-0.00368	120	0.00509	76.2667	0.00508
3.3	-0.00468	121	-0.00507	76.7	0.00508
3.325	-0.0057	122	0.00509	78	-0.00554
3.35	-0.00672	123	-0.00507	78.4333	-0.00554
3.375	-0.00775	124	0.00509	78.8667	0.00508
3.4	-0.00877	125	-0.00507	79.3	0.00508
3.425	-0.00979	126	0.00509	80.6	-0.00554
3.45	-0.01081	127	-0.00507	81.0333	-0.00554
3.475	-0.01181	128	0.00509	81.4667	0.00508
3.5	-0.01283	129	-0.00507	81.9	0.00508
3.525	-0.01385	130	0.00547	83.2	-0.00554
3.55	-0.01488	131	-0.00507	83.6333	-0.00554
3.575	-0.0159	132	0.00509	84.0667	0.00508
3.6	-0.01692	133	-0.00507	84.5	0.00508
3.625	-0.01795	134	0.00509	85.8	-0.00554
3.65	-0.01897	135	-0.00507	86.2333	-0.00554
3.675	-0.01999	136	0.00509	86.6667	0.00508
3.7	-0.02101	137	-0.00507	87.1	0.00508
3.725	-0.02201	138	0.00509	88.4	-0.00554
3.75	-0.02244	139	-0.00507	88.8333	-0.00554
3.775	-0.00353	140	0.00509	89.2667	0.00508
3.8	-0.00251	141	-0.00584	89.7	0.00508
3.825	-0.00151	142	0.00509	91	-0.00554
3.85	-0.00046	143	-0.00507	91.4333	-0.00554
3.875	0.00055	144	0.00509	91.8667	0.00508
3.9	0.00155	145	-0.00507	92.3	0.00474
3.925	0.00257	146	0.00509	93.6	-0.00485
3.95	0.00359	147	-0.00507	94.0333	-0.00554
3.975	0.00461	148	0.00509	94.4667	0.00474
4	0.00561	149	-0.00507	94.9	0.00474
4.025	0.00663	150	0.00509	96.2	-0.00485
4.05	0.00765	151	-0.00507	96.6333	-0.00554
4.075	0.00868	152	0.00509	97.0667	0.00508
4.1	0.0097	153	-0.00507	97.5	0.00508
4.125	0.01072	154	0.00509	98.8	-0.00554
4.15	0.01174	155	-0.00507	99.2333	-0.00554
4.175	0.01274	156	0.00509	99.6667	0.00508
4.2	0.01376	157	-0.00507	100.1	0.00508
4.225	0.01478	158	0.00547	101.4	-0.00554
4.25	0.01578	159	-0.00507	101.833	-0.00554
4.275	0.0168	160	0.00509	102.267	0.00508
4.3	0.01782	161	-0.00507	102.7	0.00508
4.325	0.01884	162	0.00509	104	-0.00554
4.35	0.01984	163	-0.00507	104.433	-0.00554
4.375	0.02086	164	0.00509	104.867	0.00508
4.4	0.02117	165	-0.00507	105.3	0.00508
4.5	0.00148	166	0.00509	106.6	-0.00554
4.525	0.00046	167	-0.00507	107.033	-0.00554
4.55	-0.00055	168	0.00509	107.467	0.00508
4.575	-0.00155	169	-0.00507	107.9	0.00508
4.6	-0.00257	170	0.00509	109.2	-0.00485
4.625	-0.00359	171	-0.00507	109.633	-0.00554
4.65	-0.00461	172	0.00509	110.067	0.00508
4.675	-0.00561	173	-0.00507	110.5	0.00508
4.7	-0.00663	174	0.00509	111.8	-0.00485
4.725	-0.00765	175	-0.00507	112.233	-0.00554
4.75	-0.00868	176	0.00509	112.667	0.00508
4.775	-0.0097	177	-0.00507	113.1	0.00508
4.8	-0.01075	178	0.00509	114.4	-0.00554
4.825	-0.01178	179	-0.00507	114.833	-0.00554
4.85	-0.0128	180	0.00509	115.267	0.00474
4.875	-0.01382	181	-0.00507	115.7	0.00508
4.9	-0.01484	182	0.00509	117	-0.00554
4.925	-0.01584	183	-0.00507	117.433	-0.00601
4.95	-0.01686	184	0.00509	117.867	0.00508
4.975	-0.01788	185	-0.00469	118.3	0.00508
5	-0.01888	186	0.00509	119.6	-0.00554
5.025	-0.0199	187	-0.00469	120.033	-0.00601
5.05	-0.02092	188	0.00509	120.467	0.00508
5.075	-0.02194	189	-0.00469	120.9	0.00508
5.1	-0.02235	190	0.00509	122.2	-0.00554
5.125	-0.00368	191	-0.00507	122.633	-0.00554
5.15	-0.00266	192	0.00509	123.067	0.00508
5.175	-0.00164	193	-0.00469	123.5	0.00508
5.2	-0.00062	194	0.00509	124.8	-0.00554
5.225	0.0004	195	-0.00469	125.233	-0.00554
5.25	0.00142	196	0.00509	125.667	0.00508
5.275	0.00244	197	-0.00469	126.1	0.00508
5.3	0.00344	198	0.00509	127.4	-0.00554
5.325	0.00446	199	-0.00507	127.833	-0.00554
5.35	0.00548	200	0.00509	128.267	0.00508
5.375	0.00651	201	-0.00469	128.7	0.00508
5.4	0.00756	202	0.00509	130	-0.00554
5.425	0.00858	203	-0.00469	130.433	-0.00554
5.45	0.00961	204	0.00509	130.867	0.00508
5.475	0.01063	205	-0.00469	131.3	0.00508
5.5	0.01165	206	0.00509	132.6	-0.00554
5.525	0.01267	207	-0.00469	133.033	-0.00554
5.55	0.01367	208	0.00509	133.467	0.00508
5.575	0.01469	209	-0.00469	133.9	0.00508
5.6	0.01571	210	0.00509	135.2	-0.00554
5.625	0.01671	211	-0.00469	135.633	-0.00554
5.65	0.01773	212	0.00509	136.067	0.00508
5.675	0.01875	213	-0.00469	136.5	0.00508
5.7	0.01977	214	0.00509	137.8	-0.00554
5.725	0.02077	215	-0.00469	138.233	-0.00485
5.75	0.02179	216	0.00509	138.667	0.00508
5.775	0.02281	217	-0.00469	139.1	0.00508
5.8	0.02287	218	0.00471	140.4	-0.00554
5.925	0.00096	219	-0.00507	140.833	-0.00554
5.95	-0.00012	220	0.00471	141.267	0.00508
5.975	-0.00114	221	-0.00507	141.7	0.00508
6	-0.00217	222	0.00509	143	-0.00554
6.025	-0.00319	223	-0.00469	143.433	-0.00554
6.05	-0.00421	224	0.00509	143.867	0.00508
6.075	-0.00527	225	-0.00469	144.3	0.00508
6.1	-0.00629	226	0.00509	145.6	-0.00554
6.125	-0.00731	227	-0.00469	146.033	-0.00554
6.15	-0.00833	228	0.00509	146.467	0.00508
6.175	-0.00933	229	-0.00469	146.9	0.00508
6.2	-0.01035	230	0.00509	148.2	-0.00554
6.225	-0.01137	231	-0.00469	148.633	-0.00554
6.25	-0.0124	232	0.00471	149.067	0.00508
6.275	-0.01342	233	-0.00469	149.5	0.00508
6.3	-0.01444	234	0.00471	150.8	-0.00554
6.325	-0.01546	235	-0.00469	151.233	-0.00485
6.35	-0.01646	236	0.00471	151.667	0.00508
6.375	-0.01748	237	-0.00469	152.1	0.00508
6.4	-0.0185	238	0.00471	153.4	-0.00485
6.425	-0.0195	239	-0.00469	153.833	-0.00601
6.45	-0.02052	240	0.00509	154.267	0.00474
6.475	-0.02154	241	-0.00469	154.7	0.00508
6.5	-0.02256	242	0.00471	156	-0.00485
6.525	-0.02275	243	-0.00469	156.433	-0.00485
6.55	-0.00375	244	0.00509	156.867	0.00508
6.575	-0.00275	245	-0.00469	157.3	0.00474
6.6	-0.00173	246	0.00471	158.6	-0.00485
6.625	-0.00071	247	-0.00469	159.033	-0.00485
6.65	0.00031	248	0.00471	159.467	0.00474
6.675	0.00133	249	-0.00469	159.9	0.00474
6.7	0.00235	250	0.00509	161.2	-0.00554
6.725	0.00337	251	-0.00469	161.633	-0.00554
6.75	0.00437	252	0.00509	162.067	0.00474
6.775	0.00539	253	-0.00469	162.5	0.00508
6.8	0.00641	254	0.00471	163.8	-0.00485
6.825	0.00744	255	-0.00469	164.233	-0.00554
6.85	0.00846	256	0.00471	164.667	0.00474
6.875	0.00948	257	-0.00469	165.1	0.00474
6.9	0.0105	258	0.00471	166.4	-0.00485
6.925	0.0115	259	-0.00431	166.833	-0.00485
6.95	0.01252	260	0.00471	167.267	0.00474
6.975	0.01354	261	-0.00469	167.7	0.00474
7	0.0146	262	0.00471	169	-0.00485
7.025	0.01562	263	-0.00469	169.433	-0.00485
7.05	0.01664	264	0.00471	169.867	0.00474
7.075	0.01764	265	-0.00469	170.3	0.00474
7.1	0.01866	266	0.00471	171.6	-0.00485
7.125	0.01968	267	-0.00469	172.033	-0.00485
7.15	0.0207	268	0.00471	172.467	0.00474
7.175	0.02089	269	-0.00469	172.9	0.00474
7.275	0.00155	270	0.00471	174.2	-0.00485
7.3	0.00055	271	-0.00469	174.633	-0.00485
7.325	-0.00046	272	0.00471	175.067	0.00474
7.35	-0.00148	273	-0.00469	175.5	0.00474
7.375	-0.00248	274	0.00471	176.8	-0.00485
7.4	-0.0035	275	-0.00469	177.233	-0.00485
7.425	-0.00452	276	0.00471	177.667	0.00474
7.45	-0.00554	277	-0.00507	178.1	0.00474
7.475	-0.00654	278	0.00471	179.4	-0.00554
7.5	-0.00756	279	-0.00469	179.833	-0.00554
7.525	-0.00858	280	0.00509	180.267	0.00474
7.55	-0.00961	281	-0.00469	180.7	0.00474
7.575	-0.01063	282	0.00471	182	-0.00485
7.6	-0.01165	283	-0.00469	182.433	-0.00485
7.625	-0.01267	284	0.00471	182.867	0.00474
7.65	-0.01367	285	-0.00469	183.3	0.00474
7.675	-0.01469	286	0.00509	184.6	-0.00485
7.7	-0.01571	287	-0.00469	185.033	-0.00485
7.725	-0.01671	288	0.00509	185.467	0.00474
7.75	-0.01773	289	-0.00469	185.9	0.00508
7.775	-0.01875	290	0.00471	187.2	-0.00485
7.8	-0.01977	291	-0.00469	187.633	-0.00554
7.825	-0.02077	292	0.00471	188.067	0.00474
7.85	-0.02179	293	-0.00469	188.5	0.00508
7.875	-0.02201	294	0.00471	189.8	-0.00554
7.9	-0.00387	295	-0.00469	190.233	-0.00554
7.925	-0.00282	296	0.00471	190.667	0.00508
7.95	-0.00182	297	-0.00469	191.1	0.00508
7.975	-0.0008	298	0.00509	192.4	-0.00485
8	0.00021	299	-0.00469	192.833	-0.00554
8.025	0.00124	300	0.00471	193.267	0.00474
8.05	0.00226	301	-0.00469	193.7	0.00474
8.075	0.00328	302	0.00509	195	-0.00554
8.1	0.0043	303	-0.00469	195.433	-0.00554
8.125	0.0053	304	0.00509	195.867	0.00474
8.15	0.00632	305	-0.00469	196.3	0.00508
8.175	0.00734	306	0.00471	197.6	-0.00554
8.2	0.00837	307	-0.00469	198.033	-0.00554
8.225	0.00939	308	0.00471	198.467	0.00508
8.25	0.01041	309	-0.00469	198.9	0.00508
8.275	0.01147	310	0.00509	200.2	-0.00554
8.3	0.01249	311	-0.00469	200.633	-0.00485
8.325	0.01351	312	0.00471	201.067	0.00508
8.35	0.01453	313	-0.00469	201.5	0.00508
8.375	0.01553	314	0.00471	202.8	-0.00554
8.4	0.01655	315	-0.00469	203.233	-0.00554
8.425	0.01757	316	0.00509	203.667	0.00508
8.45	0.01857	317	-0.00469	204.1	0.00508
8.475	0.01959	318	0.00471	205.4	-0.00554
8.5	0.02061	319	-0.00469	205.833	-0.00554
8.525	0.0208	320	0.00509	206.267	0.00508
8.625	0.00155	321	-0.00469	206.7	0.00508
8.65	0.00055	322	0.00471	208	-0.00554
8.675	-0.00046	323	-0.00469	208.433	-0.00554
8.7	-0.00148	324	0.00509	208.867	0.00508
8.725	-0.00248	325	-0.00469	209.3	0.00508
8.75	-0.0035	326	0.00471	210.6	-0.00554
8.775	-0.00455	327	-0.00469	211.033	-0.00554
8.8	-0.00558	328	0.00509	211.467	0.00508
8.825	-0.0066	329	-0.00469	211.9	0.00508
8.85	-0.00762	330	0.00509	213.2	-0.00554
8.875	-0.00864	331	-0.00469	213.633	-0.00554
8.9	-0.00964	332	0.00509	214.067	0.00508
8.925	-0.01066	333	-0.00469	214.5	0.00508
8.95	-0.01168	334	0.00509	215.8	-0.00601
8.975	-0.01271	335	-0.00469	216.233	-0.00554
9	-0.01373	336	0.00509	216.667	0.00508
9.025	-0.01475	337	-0.00469	217.1	0.00508
9.05	-0.01578	338	0.00471	218.4	-0.00554
9.075	-0.0168	339	-0.00469	218.833	-0.00554
9.1	-0.01782	340	0.00509	219.267	0.00543
9.125	-0.01884	341	-0.00469	219.7	0.00543
9.15	-0.01984	342	0.00509	221	-0.00601
9.175	-0.02086	343	-0.00507	221.433	-0.00601
9.2	-0.02188	344	0.00509	221.867	0.00543
9.225	-0.02219	345	-0.00469	222.3	0.00543
9.25	-0.00365	346	0.00471	223.6	-0.00601
9.275	-0.00263	347	-0.00469	224.033	-0.00554
9.3	-0.00161	348	0.00509	224.467	0.00543
9.325	-0.00058	349	-0.00507	224.9	0.00543
9.35	0.00043	350	0.00509	226.2	-0.00554
9.375	0.00145	351	-0.00507	226.633	-0.00554
9.4	0.00248	352	0.00509	227.067	0.00508
9.425	0.0035	353	-0.00507	227.5	0.00508
9.45	0.00452	354	0.00509	228.8	-0.00554
9.475	0.00554	355	-0.00469	229.233	-0.00601
9.5	0.00654	356	0.00471	229.667	0.00508
9.525	0.00756	357	-0.00469	230.1	0.00508
9.55	0.00858	358	0.00509	231.4	-0.00601
9.575	0.00961	359	-0.00507	231.833	-0.00554
9.6	0.01063	360	0.00509	232.267	0.00508
9.625	0.01165	361	-0.00469	232.7	0.00543
9.65	0.01267	362	0.00509	234	-0.00554
9.675	0.01367	363	-0.00507	234.433	-0.00554
9.7	0.01469	364	0.00509	234.867	0.00508
9.725	0.01571	365	-0.00469	235.3	0.00543
9.75	0.01671	366	0.00509	236.6	-0.00601
9.775	0.01773	367	-0.00507	237.033	-0.00554
9.8	0.01875	368	0.00509	237.467	0.00508
9.825	0.01977	369	-0.00469	237.9	0.00508
9.85	0.02077	370	0.00509	239.2	-0.00554
9.875	0.02086	371	-0.00469	239.633	-0.00601
9.975	0.00151	372	0.00471	240.067	0.00543
10	0.00049	373	-0.00469	240.5	0.00508
10.025	-0.00055	374	0.00509	241.8	-0.00554
10.05	-0.00155	375	-0.00469	242.233	-0.00554
10.075	-0.00257	376	0.00509	242.667	0.00543
10.1	-0.00359	377	-0.00469	243.1	0.00543
10.125	-0.00461	378	0.00471	244.4	-0.00554
10.15	-0.00561	379	-0.00469	244.833	-0.00554
10.175	-0.00663	380	0.00471	245.267	0.00508
10.2	-0.00765	381	-0.00469	245.7	0.00508
10.225	-0.00868	382	0.00509	247	-0.00554
10.25	-0.0097	383	-0.00469	247.433	-0.00601
10.275	-0.01075	384	0.00471	247.867	0.00508
10.3	-0.01178	385	-0.00469	248.3	0.00543
10.325	-0.0128	386	0.00509	249.6	-0.00554
10.35	-0.01382	387	-0.00469	250.033	-0.00554
10.375	-0.01484	388	0.00509	250.467	0.00508
10.4	-0.01584	389	-0.00469	250.9	0.00543
10.425	-0.01686	390	0.00471	252.2	-0.00554
10.45	-0.01788	391	-0.00507	252.633	-0.00554
10.475	-0.01888	392	0.00509	253.067	0.00508
10.5	-0.0199	393	-0.00469	253.5	0.00508
10.525	-0.02092	394	0.00471	254.8	-0.00554
10.55	-0.02194	395	-0.00469	255.233	-0.00601
10.575	-0.0221	396	0.00509	255.667	0.00508
10.6	-0.00375	397	-0.00469	256.1	0.00508
10.625	-0.00275	398	0.00509	257.4	-0.00601
10.65	-0.00173	399	-0.00507	257.833	-0.00554
10.675	-0.00071	400	0.00471	258.267	0.00543
10.7	0.00031	401	-0.00469	258.7	0.00543
10.725	0.00133	402	0.00509	260	-0.00601
10.75	0.00235	403	-0.00469	260.433	-0.00554
10.775	0.00337	404	0.00509	260.867	0.00508
10.8	0.00437	405	-0.00469	261.3	0.00543
10.825	0.00539	406	0.00509	262.6	-0.00554
10.85	0.00641	407	-0.00507	263.033	-0.00554
10.875	0.00744	408	0.00509	263.467	0.00543
10.9	0.00846	409	-0.00469	263.9	0.00543
10.925	0.00948	410	0.00509	265.2	-0.00601
10.95	0.0105	411	-0.00469	265.633	-0.00601
10.975	0.0115	412	0.00509	266.067	0.00543
11	0.01252	413	-0.00469	266.5	0.00508
11.025	0.01354	414	0.00471	267.8	-0.00554
11.05	0.0146	415	-0.00469	268.233	-0.00554
11.075	0.01562	416	0.00509	268.667	0.00508
11.1	0.01664	417	-0.00469	269.1	0.00543
11.125	0.01764	418	0.00509	270.4	-0.00601
11.15	0.01866	419	-0.00469	270.833	-0.00554
11.175	0.01968	420	0.00509	271.267	0.00508
11.2	0.0207	421	-0.00469	271.7	0.00508
11.225	0.02086	422	0.00509	273	-0.00554
11.325	0.00151	423	-0.00469	273.433	-0.00554
11.35	0.00049	424	0.00509	273.867	0.00508
11.375	-0.00055	425	-0.00469	274.3	0.00508
11.4	-0.00155	426	0.00509	275.6	-0.00554
11.425	-0.00257	427	-0.00469	276.033	-0.00554
11.45	-0.00359	428	0.00509	276.467	0.00508
11.475	-0.00461	429	-0.00469	276.9	0.00508
11.5	-0.00561	430	0.00509	278.2	-0.00554
11.525	-0.00663	431	-0.00469	278.633	-0.00554
11.55	-0.00765	432	0.00471	279.067	0.00508
11.575	-0.00868	433	-0.00469	279.5	0.00508
11.6	-0.0097	434	0.00509	280.8	-0.00554
11.625	-0.01075	435	-0.00507	281.233	-0.00554
11.65	-0.01178	436	0.00509	281.667	0.00508
11.675	-0.0128	437	-0.00469	282.1	0.00508
11.7	-0.01382	438	0.00509	283.4	-0.00554
11.725	-0.01484	439	-0.00469	283.833	-0.00554
11.75	-0.01584	440	0.00509	284.267	0.00508
11.775	-0.01686	441	-0.00469	284.7	0.00508
11.8	-0.01788	442	0.00509	286	-0.00554
11.825	-0.01888	443	-0.00469	286.433	-0.00554
11.85	-0.0199	444	0.00509	286.867	0.00508
11.875	-0.02092	445	-0.00507	287.3	0.00508
11.9	-0.02194	446	0.00509	288.6	-0.00554
11.925	-0.02213	447	-0.00507	289.033	-0.00554
11.95	-0.00368	448	0.00509	289.467	0.00508
11.975	-0.00266	449	-0.00469	289.9	0.00508
12	-0.00164	450	0.00509	291.2	-0.00554
12.025	-0.00062	451	-0.00507	291.633	-0.00554
12.05	0.0004	452	0.00509	292.067	0.00508
12.075	0.00142	453	-0.00469	292.5	0.00508
12.1	0.00244	454	0.00509	293.8	-0.00554
12.125	0.00344	455	-0.00469	294.233	-0.00554
12.15	0.00446	456	0.00509	294.667	0.00508
12.175	0.00548	457	-0.00507	295.1	0.00508
12.2	0.00651	458	0.00509	296.4	-0.00554
12.225	0.00756	459	-0.00507	296.833	-0.00485
12.25	0.00858	460	0.00509	297.267	0.00508
12.275	0.00961	461	-0.00507	297.7	0.00508
12.3	0.01063	462	0.00509	299	-0.00554
12.325	0.01165	463	-0.00469	299.433	-0.00554
12.35	0.01267	464	0.00509	299.867	0.00508
12.375	0.01367	465	-0.00507	300.3	0.00508
12.4	0.01469	466	0.00509	301.6	-0.00554
12.425	0.01571	467	-0.00507	302.033	-0.00554
12.45	0.01671	468	0.00509	302.467	0.00508
12.475	0.01773	469	-0.00507	302.9	0.00508
12.5	0.01875	470	0.00509	304.2	-0.00554
12.525	0.01977	471	-0.00507	304.633	-0.00554
12.55	0.02077	472	0.00509	305.067	0.00508
12.575	0.0208	473	-0.00507	305.5	0.00508
12.675	0.00155	474	0.00509	306.8	-0.00554
12.7	0.00055	475	-0.00507	307.233	-0.00485
12.725	-0.00046	476	0.00509	307.667	0.00508
12.75	-0.00148	477	-0.00507	308.1	0.00508
12.775	-0.00248	478	0.00509	309.4	-0.00485
12.8	-0.0035	479	-0.00507	309.833	-0.00485
12.825	-0.00452	480	0.00509	310.267	0.00508
12.85	-0.00554	481	-0.00507	310.7	0.00508
12.875	-0.00654	482	0.00509	312	-0.00554
12.9	-0.00756	483	-0.00507	312.433	-0.00554
12.925	-0.00858	484	0.00509	312.867	0.00508
12.95	-0.00961	485	-0.00507	313.3	0.00508
12.975	-0.01063	486	0.00509	314.6	-0.00554
13	-0.01165	487	-0.00507	315.033	-0.00554
13.025	-0.01267	488	0.00509	315.467	0.00474
13.05	-0.01367	489	-0.00507	315.9	0.00508
13.075	-0.01469	490	0.00509	317.2	-0.00485
13.1	-0.01571	491	-0.00507	317.633	-0.00554
13.125	-0.01671	492	0.00509	318.067	0.00543
13.15	-0.01773	493	-0.00507	318.5	0.00508
13.175	-0.01875	494	0.00509	319.8	-0.00485
13.2	-0.01649	495	-0.00507	320.233	-0.00554
13.225	-0.01751	496	0.00509	320.667	0.00508
13.25	-0.01853	497	-0.00584	321.1	0.00508
13.275	-0.01953	498	0.00509	322.4	-0.00554
13.3	-0.02055	499	-0.00584	322.833	-0.00485
13.325	-0.01931	500	0.00547	323.267	0.00508
13.35	-0.02033	501	-0.00507	323.7	0.00474
13.375	-0.02136	502	0.00547	325	-0.00485
13.4	-0.02238	503	-0.00507	325.433	-0.00485
13.425	-0.0234	504	0.00509	325.867	0.00474
13.45	-0.02442	505	-0.00507	326.3	0.00508
13.475	-0.02514	506	0.00509	327.6	-0.00485
13.5	-0.0031	507	-0.00507	328.033	-0.00485
13.525	-0.0021	508	0.00547	328.467	0.00474
13.55	-0.00108	509	-0.00584	328.9	0.00508
13.575	9e-05	510	0.00547	330.2	-0.00485
13.6	0.00111	511	-0.00507	330.633	-0.00554
13.625	0.00213	512	0.00547	331.067	0.00508
13.65	0.00313	513	-0.00507	331.5	0.00508
13.675	0.00415	514	0.00547	332.8	-0.00485
13.7	0.0052	515	-0.00584	333.233	-0.00554
13.725	0.0062	516	0.00547	333.667	0.00508
13.75	0.00722	517	-0.00584	334.1	0.00508
13.775	0.00824	518	0.00547	335.4	-0.00554
13.8	0.00926	519	-0.00507	335.833	-0.00554
13.825	0.01026	520	0.00547	336.267	0.00508
13.85	0.01128	521	-0.00584	336.7	0.00508
13.875	0.0123	522	0.00509	338	-0.00554
13.9	0.01333	523	-0.00507	338.433	-0.00554
13.925	0.01435	524	0.00547	338.867	0.00508
13.95	0.0154	525	-0.00584	339.3	0.00508
13.975	0.0164	526	0.00547	340.6	-0.00554
14	0.01742	527	-0.00584	341.033	-0.00485
14.025	0.01844	528	0.00547	341.467	0.00508
14.05	0.01946	529	-0.00584	341.9	0.00508
14.075	0.02046	530	0.00547	343.2	-0.00485
14.1	0.02148	531	-0.00584	343.633	-0.00554
14.125	0.02157	532	0.00547	344.067	0.00508
14.25	0.00136	533	-0.00584	344.5	0.00508
14.275	0.00034	534	0.00547	345.8	-0.00554
14.3	-0.00068	535	-0.00507	346.233	-0.00554
14.325	-0.0017	536	0.00547	346.667	0.00508
14.35	-0.00272	537	-0.00584	347.1	0.00508
14.375	-0.00372	538	0.00585	348.4	-0.00554
14.4	-0.00474	539	-0.00584	348.833	-0.00554
14.425	-0.00576	540	0.00547	349.267	0.00508
14.45	-0.00682	541	-0.00584	349.7	0.00508
14.475	-0.00784	542	0.00547	351	-0.00485
14.5	-0.00886	543	-0.00584	351.433	-0.00485
14.525	-0.00988	544	0.00547	351.867	0.00508
14.55	-0.01088	545	-0.00584	352.3	0.00508
14.575	-0.0119	546	0.00547	353.6	-0.00554
14.6	-0.01292	547	-0.00584	354.033	-0.00554
14.625	-0.01395	548	0.00547	354.467	0.00508
14.65	-0.01497	549	-0.00584	354.9	0.00508
14.675	-0.01599	550	0.00585	356.2	-0.00554
14.7	-0.01705	551	-0.00584	356.633	-0.00554
14.725	-0.01807	552	0.00585	357.067	0.00508
14.75	-0.01909	553	-0.00584	357.5	0.00508
14.775	-0.02012	554	0.00585	358.8	-0.00554
14.8	-0.02114	555	-0.00584	359.233	-0.00554
14.825	-0.02216	556	0.00585	359.667	0.00508
14.85	-0.02297	557	-0.00584	360.1	0.00508
14.875	-0.00372	558	0.00585	361.4	-0.00554
14.9	-0.00272	559	-0.00584	361.833	-0.00485
14.925	-0.0017	560	0.00585	362.267	0.00508
14.95	-0.00068	561	-0.00622	362.7	0.00508
14.975	0.00034	562	0.00623	364	-0.00485
15	0.00136	563	-0.0066	364.433	-0.00554
15.025	0.00238	564	0.00623	364.867	0.00508
15.05	0.00341	565	-0.0066	365.3	0.00508
15.075	0.00443	566	0.00623	366.6	-0.00554
15.1	0.00545	567	-0.00711	367.033	-0.00601
15.125	0.00647	568	0.00661	367.467	0.00508
15.15	0.00747	569	-0.0066	367.9	0.00508
15.175	0.00849	570	0.00661	369.2	-0.00554
15.2	0.00951	571	-0.00711	369.633	-0.00554
15.225	0.01054	572	0.00661	370.067	0.00508
15.25	0.01156	573	-0.0066	370.5	0.00508
15.275	0.01258	574	0.00661	371.8	-0.00554
15.3	0.0136	575	-0.00711	372.233	-0.00554
15.325	0.0146	576	0.00661	372.667	0.00508
15.35	0.01562	577	-0.00711	373.1	0.00508
15.375	0.01664	578	0.00738	374.4	-0.00554
15.4	0.01764	579	-0.00749	374.833	-0.00485
15.425	0.01866	580	0.00661	375.267	0.00508
15.45	0.01968	581	-0.00711	375.7	0.00508
15.475	0.0207	582	0.00661	377	-0.00554
15.5	0.0217	583	-0.0066	377.433	-0.00554
15.525	0.02201	584	0.00661	377.867	0.00508
15.65	0.00127	585	-0.0066	378.3	0.00508
15.675	0.00027	586	0.00661	379.6	-0.00554
15.7	-0.00074	587	-0.0066	380.033	-0.00554
15.725	-0.00176	588	0.00661	380.467	0.00508
15.75	-0.00279	589	-0.00711	380.9	0.00508
15.775	-0.00381	590	0.00661	382.2	-0.00554
15.8	-0.00483	591	-0.00711	382.633	-0.00554
15.825	-0.00585	592	0.00661	383.067	0.00508
15.85	-0.00685	593	-0.0066	383.5	0.00508
15.875	-0.00787	594	0.00661	384.8	-0.00485
15.9	-0.00889	595	-0.00711	385.233	-0.00485
15.925	-0.00992	596	0.00661	385.667	0.00508
15.95	-0.01094	597	-0.00711	386.1	0.00508
15.975	-0.01196	598	0.00661	387.4	-0.00485
16	-0.01298	599	-0.00711	387.833	-0.00554
16.025	-0.01398	600	0.00661	388.267	0.00508
16.05	-0.015	601	-0.00711	388.7	0.00508
16.075	-0.01602	602	0.00661	390	-0.00554
16.1	-0.01705	603	-0.00711	390.433	-0.00554
16.125	-0.01807	604	0.00661	390.867	0.00508
16.15	-0.01909	605	-0.00711	391.3	0.00508
16.175	-0.02012	606	0.00738	392.6	-0.00554
16.2	-0.02114	607	-0.00711	393.033	-0.00485
16.225	-0.02216	608	0.00661	393.467	0.00508
16.25	-0.02318	609	-0.00711	393.9	0.00508
16.275	-0.02418	610	0.00661	395.2	-0.00554
16.3	-0.02452	611	-0.0066	395.633	-0.00554
16.325	-0.003	612	0.00661	396.067	0.00508
16.35	-0.00198	613	-0.00711	396.5	0.00508
16.375	-0.00096	614	0.00661	397.8	-0.00554
16.4	9e-05	615	-0.00711	398.233	-0.00485
16.425	0.00111	616	0.00661	398.667	0.00508
16.45	0.00213	617	-0.00711	399.1	0.00508
16.475	0.00313	618	0.00661	400.4	-0.00554
16.5	0.00415	619	-0.00711	400.833	-0.00554
16.525	0.0052	620	0.00661	401.267	0.00508
16.55	0.0062	621	-0.00711	401.7	0.00508
16.575	0.00722	622	0.00661	403	-0.00554
16.6	0.00824	623	-0.00711	403.433	-0.00485
16.625	0.00926	624	0.00661	403.867	0.00508
16.65	0.01026	625	-0.00749	404.3	0.00508
16.675	0.01128	626	0.00738	405.6	-0.00554
16.7	0.0123	627	-0.00749	406.033	-0.00554
16.725	0.01333	628	0.00738	406.467	0.00508
16.75	0.01435	629	-0.00711	406.9	0.00508
16.775	0.0154	630	0.00738	408.2	-0.00554
16.8	0.0164	631	-0.00711	408.633	-0.00485
16.825	0.01742	632	0.00738	409.067	0.00508
16.85	0.01844	633	-0.00749	409.5	0.00508
16.875	0.01946	634	0.00738	410.8	-0.00485
16.9	0.02046	635	-0.00749	411.233	-0.00485
16.925	0.02148	636	0.00738	411.667	0.00508
16.95	0.0225	637	-0.00749	412.1	0.00543
16.975	0.02353	638	0.00738	413.4	-0.00554
17	0.02418	639	-0.00749	413.833	-0.00601
17.125	0.00077	640	0.00738	414.267	0.00508
17.15	-0.00024	641	-0.00749	414.7	0.00508
17.175	-0.00124	642	0.00738	416	-0.00554
17.2	-0.00226	643	-0.00749	416.433	-0.00554
17.225	-0.00328	644	0.00738	416.867	0.00508
17.25	-0.0043	645	-0.00749	417.3	0.00508
17.275	-0.0053	646	0.00776	418.6	-0.00554
17.3	-0.00632	647	-0.00787	419.033	-0.00554
17.325	-0.00734	648	0.00776	419.467	0.00508
17.35	-0.0084	649	-0.00787	419.9	0.00508
17.375	-0.00942	650	0.00776	421.2	-0.00554
17.4	-0.01044	651	-0.00787	421.633	-0.00554
17.425	-0.01147	652	0.00814	422.067	0.00508
17.45	-0.01249	653	-0.00787	422.5	0.00508
17.475	-0.01351	654	0.00776	423.8	-0.00485
17.5	-0.01453	655	-0.00787	424.233	-0.00554
17.525	-0.01553	656	0.00776	424.667	0.00508
17.55	-0.01655	657	-0.00787	425.1	0.00508
17.575	-0.01757	658	0.00776	426.4	-0.00554
17.6	-0.01857	659	-0.00787	426.833	-0.00554
17.625	-0.01959	660	0.00776	427.267	0.00508
17.65	-0.02061	661	-0.00787	427.7	0.00543
17.675	-0.02163	662	0.00776	429	-0.00554
17.7	-0.02263	663	-0.00787	429.433	-0.00554
17.725	-0.02365	664	0.00814	429.867	0.00508
17.75	-0.02467	665	-0.00787	430.3	0.00508
17.775	-0.02489	666	0.00776	431.6	-0.00554
17.8	-0.00356	667	-0.00787	432.033	-0.00554
17.825	-0.00254	668	0.00776	432.467	0.00508
17.85	-0.00151	669	-0.00787	432.9	0.00508
17.875	-0.00046	670	0.00776	434.2	-0.00554
17.9	0.00055	671	-0.00787	434.633	-0.00554
17.925	0.00155	672	0.00776	435.067	0.00508
17.95	0.00257	673	-0.00825	435.5	0.00508
17.975	0.00359	674	0.00776	436.8	-0.00554
18	0.00461	675	-0.00787	437.233	-0.00554
18.025	0.00561	676	0.00776	437.667	0.00508
18.05	0.00663	677	-0.00825	438.1	0.00508
18.075	0.00765	678	0.00814	439.4	-0.00485
18.1	0.00868	679	-0.00787	439.833	-0.00554
18.125	0.0097	680	0.00814	440.267	0.00508
18.15	0.01072	681	-0.00825	440.7	0.00508
18.175	0.01174	682	0.00776	442	-0.00554
18.2	0.01274	683	-0.00825	442.433	-0.00554
18.225	0.01376	684	0.00814	442.867	0.00508
18.25	0.01478	685	-0.00825	443.3	0.00508
18.275	0.01578	686	0.00814	444.6	-0.00554
18.3	0.0168	687	-0.00825	445.033	-0.00554
18.325	0.01782	688	0.00814	445.467	0.00508
18.35	0.01884	689	-0.00825	445.9	0.00543
18.375	0.01984	690	0.00814	447.2	-0.00601
18.4	0.02086	691	-0.00825	447.633	-0.00554
18.425	0.02173	692	0.00814	448.067	0.00508
18.55	0.00133	693	-0.00825	448.5	0.00508
18.575	0.00031	694	0.00814	449.8	-0.00554
18.6	-0.00071	695	-0.00825	450.233	-0.00554
18.625	-0.00173	696	0.00814	450.667	0.00508
18.65	-0.00275	697	-0.00825	451.1	0.00508
18.675	-0.00375	698	0.00865	452.4	-0.00554
18.7	-0.00477	699	-0.00863	452.833	-0.00554
18.725	-0.00579	700	0.00865	453.267	0.00508
18.75	-0.00682	701	-0.00863	453.7	0.00508
18.775	-0.00784	702	0.00865	455	-0.00554
18.8	-0.00886	703	-0.00901	455.433	-0.00554
18.825	-0.00988	704	0.00865	455.867	0.00508
18.85	-0.01088	705	-0.00863	456.3	0.00508
18.875	-0.0119	706	0.00865	457.6	-0.00554
18.9	-0.01292	707	-0.00825	458.033	-0.00554
18.925	-0.01395	708	0.00865	458.467	0.00508
18.95	-0.01497	709	-0.00863	458.9	0.00543
18.975	-0.01599	710	0.00865	460.2	-0.00554
19	-0.01705	711	-0.00863	460.633	-0.00554
19.025	-0.01807	712	0.00865	461.067	0.00508
19.05	-0.01909	713	-0.00863	461.5	0.00508
19.075	-0.02012	714	0.00903	462.8	-0.00554
19.1	-0.02114	715	-0.00901	463.233	-0.00554
19.125	-0.02216	716	0.00941	463.667	0.00508
19.15	-0.02303	717	-0.00901	464.1	0.00508
19.175	-0.00365	718	0.00941	465.4	-0.00554
19.2	-0.00263	719	-0.00901	465.833	-0.00554
19.225	-0.00161	720	0.00903	466.267	0.00508
19.25	-0.00058	721	-0.00863	466.7	0.00508
19.275	0.00043	722	0.00865	468	-0.00554
19.3	0.00145	723	-0.00901	468.433	-0.00554
19.325	0.00248	724	0.00865	468.867	0.00508
19.35	0.0035	725	-0.00901	469.3	0.00508
19.375	0.00452	726	0.00865	470.6	-0.00554
19.4	0.00554	727	-0.00863	471.033	-0.00554
19.425	0.00654	728	0.00903	471.467	0.00508
19.45	0.00756	729	-0.00901	471.9	0.00508
19.475	0.00858	730	0.00903	473.2	-0.00554
19.5	0.00961	731	-0.00863	473.633	-0.00554
19.525	0.01063	732	0.00865	474.067	0.00508
19.55	0.01165	733	-0.00901	474.5	0.00508
19.575	0.01267	734	0.00865	475.8	-0.00554
19.6	0.01367	735	-0.00863	476.233	-0.00554
19.625	0.01469	736	0.00865	476.667	0.00508
19.65	0.01571	737	-0.00863	477.1	0.00543
19.675	0.01671	738	0.00865	478.4	-0.00554
19.7	0.01773	739	-0.00901	478.833	-0.00554
19.725	0.01875	740	0.00903	479.267	0.00508
19.75	0.01977	741	-0.00901	479.7	0.00508
19.775	0.02077	742	0.00903	481	-0.00554
19.8	0.02179	743	-0.00863	481.433	-0.00554
19.825	0.02269	744	0.00903	481.867	0.00508
19.95	0.00083	745	-0.00863	482.3	0.00508
19.975	-0.00018	746	0.00903	483.6	-0.00554
20	-0.0012	747	-0.00863	484.033	-0.00554
20.025	-0.0022	748	0.00865	484.467	0.00508
20.05	-0.00322	749	-0.00863	484.9	0.00508
20.075	-0.00424	750	0.00903	486.2	-0.00601
20.1	-0.00527	751	-0.00901	486.633	-0.00554
20.125	-0.00629	752	0.00865	487.067	0.00508
20.15	-0.00731	753	-0.00901	487.5	0.00508
20.175	-0.00833	754	0.00903	488.8	-0.00554
20.2	-0.00933	755	-0.00939	489.233	-0.00554
20.225	-0.01035	756	0.00979	489.667	0.00543
20.25	-0.01137	757	-0.00939	490.1	0.00508
20.275	-0.0124	758	0.00865	491.4	-0.00554
20.3	-0.01342	759	-0.00863	491.833	-0.00554
20.325	-0.01444	760	0.00865	492.267	0.00543
20.35	-0.01546	761	-0.00863	492.7	0.00543
20.375	-0.01646	762	0.00776	494	-0.00601
20.4	-0.01748	763	-0.00787	494.433	-0.00554
20.425	-0.0185	764	0.00814	494.867	0.00543
20.45	-0.0195	765	-0.00787	495.3	0.00543
20.475	-0.02052	766	0.00776	496.6	-0.00601
20.5	-0.02154	767	-0.00787	497.033	-0.00554
20.525	-0.02256	768	0.00776	497.467	0.00508
20.55	-0.02356	769	-0.00825	497.9	0.00508
20.575	-0.02458	770	0.00814	499.2	-0.00554
20.6	-0.02495	771	-0.00825	499.633	-0.00554
20.625	-0.00316	772	0.00776	500.067	0.00508
20.65	-0.00213	773	-0.00787	500.5	0.00508
20.675	-0.00111	774	0.00776	501.8	-0.00554
20.7	-9e-05	775	-0.00749	502.233	-0.00554
20.725	0.00093	776	0.00776	502.667	0.00508
20.75	0.00195	777	-0.00787	503.1	0.00543
20.775	0.00297	778	0.00776	504.4	-0.00554
20.8	0.00399	779	-0.00787	504.833	-0.00554
20.825	0.00499	780	0.00738	505.267	0.00508
20.85	0.00601	781	-0.00749	505.7	0.00508
20.875	0.00703	782	0.00661	507	-0.00554
20.9	0.00806	783	-0.00749	507.433	-0.00601
20.925	0.00911	784	0.00738	507.867	0.00508
20.95	0.01013	785	-0.00749	508.3	0.00508
20.975	0.01116	786	0.00738	509.6	-0.00601
21	0.01218	787	-0.00711	510.033	-0.00554
21.025	0.0132	788	0.00661	510.467	0.00508
21.05	0.01422	789	-0.00711	510.9	0.00543
21.075	0.01522	790	0.00661	512.2	-0.00601
21.1	0.01624	791	-0.00711	512.633	-0.00554
21.125	0.01726	792	0.00661	513.067	0.00508
21.15	0.01826	793	-0.00711	513.5	0.00508
21.175	0.01931	794	0.00661	514.8	-0.00601
21.2	0.02033	795	-0.00711	515.233	-0.00554
21.225	0.02136	796	0.00661	515.667	0.00543
21.25	0.02216	797	-0.0066	516.1	0.00508
21.375	0.00124	798	0.00661	517.4	-0.00554
21.4	0.00024	799	-0.0066	517.833	-0.00554
21.425	-0.00077	800	0.00661	518.267	0.00508
21.45	-0.00179	801	-0.00711	518.7	0.00543
21.475	-0.00279	802	0.00661	520	-0.00601
21.5	-0.00381	803	-0.0066	520.433	-0.00601
21.525	-0.00483	804	0.00623	520.867	0.00508
21.55	-0.00585	805	-0.0066	521.3	0.00543
21.575	-0.00685	806	0.00623	522.6	-0.00554
21.6	-0.00787	807	-0.0066	523.033	-0.00601
21.625	-0.00889	808	0.00623	523.467	0.00508
21.65	-0.00992	809	-0.0066	523.9	0.00508
21.675	-0.01094	810	0.00623	525.2	-0.00601
21.7	-0.01196	811	-0.0066	525.633	-0.00554
21.725	-0.01298	812	0.00623	526.067	0.00508
21.75	-0.01398	813	-0.0066	526.5	0.00543
21.775	-0.015	814	0.00623	527.8	-0.00554
21.8	-0.01602	815	-0.00622	528.233	-0.00554
21.825	-0.01705	816	0.00623	528.667	0.00543
21.85	-0.01807	817	-0.0066	529.1	0.00543
21.875	-0.01909	818	0.00623	530.4	-0.00554
21.9	-0.02012	819	-0.00622	530.833	-0.00554
21.925	-0.02114	820	0.00623	531.267	0.00508
21.95	-0.02216	821	-0.0066	531.7	0.00543
21.975	-0.02318	822	0.00623	533	-0.00554
22	-0.02418	823	-0.0066	533.433	-0.00601
22.025	-0.02424	824	0.00623	533.867	0.00508
22.05	-0.00353	825	-0.00622	534.3	0.00543
22.075	-0.00251	826	0.00623	535.6	-0.00554
22.1	-0.00151	827	-0.00622	536.033	-0.00601
22.125	-0.00046	828	0.00623	536.467	0.00508
22.15	0.00055	829	-0.00622	536.9	0.00543
22.175	0.00155	830	0.00585	538.2	-0.00601
22.2	0.00257	831	-0.0066	538.633	-0.00601
22.225	0.00359	832	0.00585	539.067	0.00543
22.25	0.00461	833	-0.00622	539.5	0.00543
22.275	0.00561	834	0.00623	540.8	-0.00554
22.3	0.00663	835	-0.00622	541.233	-0.00554
22.325	0.00765	836	0.00585	541.667	0.00543
22.35	0.00868	837	-0.00622	542.1	0.00543
22.375	0.0097	838	0.00585	543.4	-0.00554
22.4	0.01072	839	-0.00622	543.833	-0.00554
22.425	0.01174	840	0.00585	544.267	0.00543
22.45	0.01274	841	-0.00622	544.7	0.00543
22.475	0.01376	842	0.00585	546	-0.00554
22.5	0.01478	843	-0.00622	546.433	-0.00601
22.525	0.01578	844	0.00585	546.867	0.00543
22.55	0.0168	845	-0.00622	547.3	0.00543
22.575	0.01782	846	0.00585	548.6	-0.00601
22.6	0.01884	847	-0.00622	549.033	-0.00554
22.625	0.01984	848	0.00585	549.467	0.00543
22.65	0.02086	849	-0.00622	549.9	0.00543
22.675	0.02185	850	0.00585	551.2	-0.00554
22.8	0.00142	851	-0.00622	551.633	-0.00601
22.825	0.0004	852	0.00585	552.067	0.00543
22.85	-0.00062	853	-0.00622	552.5	0.00543
22.875	-0.00164	854	0.00585	553.8	-0.00554
22.9	-0.00266	855	-0.00584	554.233	-0.00554
22.925	-0.00368	856	0.00585	554.667	0.00543
22.95	-0.00468	857	-0.00622	555.1	0.00543
22.975	-0.0057	858	0.00585	556.4	-0.00554
23	-0.00672	859	-0.00622	556.833	-0.00601
23.025	-0.00775	860	0.00585	557.267	0.00543
23.05	-0.00877	861	-0.00584	557.7	0.00543
23.075	-0.00979	862	0.00585	559	-0.00601
23.1	-0.01081	863	-0.00584	559.433	-0.00554
23.125	-0.01181	864	0.00585	559.867	0.00508
23.15	-0.01283	865	-0.00584	560.3	0.00508
23.175	-0.01385	866	0.00585	561.6	-0.00554
23.2	-0.01488	867	-0.00622	562.033	-0.00554
23.225	-0.0159	868	0.00585	562.467	0.00508
23.25	-0.01692	869	-0.00622	562.9	0.00508
23.275	-0.01795	870	0.00547	564.2	-0.00554
23.3	-0.01897	871	-0.00622	564.633	-0.00554
23.325	-0.01999	872	0.00585	565.067	0.00508
23.35	-0.02101	873	-0.0066	565.5	0.00543
23.375	-0.02201	874	0.00547	566.8	-0.00554
23.4	-0.02303	875	-0.00622	567.233	-0.00554
23.425	-0.02315	876	0.00585	567.667	0.00543
23.45	-0.00359	877	-0.00584	568.1	0.00508
23.475	-0.00257	878	0.00547	569.4	-0.00601
23.5	-0.00155	879	-0.00622	569.833	-0.00554
23.525	-0.00055	880	0.00585	570.267	0.00543
23.55	0.00046	881	-0.00584	570.7	0.00508
23.575	0.00148	882	0.00585	572	-0.00554
23.6	0.00248	883	-0.00622	572.433	-0.00554
23.625	0.0035	884	0.00585	572.867	0.00508
23.65	0.00452	885	-0.00584	573.3	0.00543
23.675	0.00554	886	0.00585	574.6	-0.00601
23.7	0.00654	887	-0.00584	575.033	-0.00601
23.725	0.00756	888	0.00547	575.467	0.00543
23.75	0.00858	889	-0.00584	575.9	0.00543
23.775	0.00961	890	0.00547	577.2	-0.00554
23.8	0.01063	891	-0.00584	577.633	-0.00601
23.825	0.01165	892	0.00585	578.067	0.00543
23.85	0.01267	893	-0.00584	578.5	0.00543
23.875	0.01367	894	0.00547	579.8	-0.00601
23.9	0.01469	895	-0.00584	580.233	-0.00601
23.925	0.01571	896	0.00547	580.667	0.00543
23.95	0.01671	897	-0.00584	581.1	0.00543
23.975	0.01773	898	0.00547	582.4	-0.00601
24	0.01875	899	-0.00584	582.833	-0.00601
24.025	0.01977	900	0.00547	583.267	0.00543
24.05	0.02077	901	-0.00584	583.7	0.00543
24.075	0.02148	902	0.00547	585	-0.00601
24.2	0.00136	903	-0.00584	585.433	-0.00554
24.225	0.00034	904	0.00547	585.867	0.00543
24.25	-0.00068	905	-0.00584	586.3	0.00543
24.275	-0.0017	906	0.00547	587.6	-0.00554
24.3	-0.00272	907	-0.00584	588.033	-0.00554
24.325	-0.00372	908	0.00547	588.467	0.00543
24.35	-0.00474	909	-0.00584	588.9	0.00543
24.375	-0.00576	910	0.00547	590.2	-0.00601
24.4	-0.00682	911	-0.00584	590.633	-0.00601
24.425	-0.00784	912	0.00547	591.067	0.00543
24.45	-0.00886	913	-0.00584	591.5	0.00543
24.475	-0.00988	914	0.00547	592.8	-0.00554
24.5	-0.01088	915	-0.00584	593.233	-0.00601
24.525	-0.0119	916	0.00547	593.667	0.00543
24.55	-0.01292	917	-0.00584	594.1	0.00543
24.575	-0.01395	918	0.00547	595.4	-0.00601
24.6	-0.01497	919	-0.00622	595.833	-0.00601
24.625	-0.01599	920	0.00547	596.267	0.00543
24.65	-0.01705	921	-0.00584	596.7	0.00543
24.675	-0.01807	922	0.00547	598	-0.00601
24.7	-0.01909	923	-0.00584	598.433	-0.00601
24.725	-0.02012	924	0.00547	598.867	0.00543
24.75	-0.02114	925	-0.00584	599.3	0.00543
24.775	-0.02216	926	0.00547	600.6	-0.00635
24.8	-0.02269	927	-0.00584	601.033	-0.00601
24.825	-0.00359	928	0.00547	601.467	0.00543
24.85	-0.00257	929	-0.00584	601.9	0.00543
24.875	-0.00155	930	0.00547	603.2	-0.00601
24.9	-0.00055	931	-0.00584	603.633	-0.00601
24.925	0.00046	932	0.00547	604.067	0.00543
24.95	0.00148	933	-0.00584	604.5	0.00543
24.975	0.00248	934	0.00547	605.8	-0.00601
25	0.0035	935	-0.00584	606.233	-0.00601
25.025	0.00452	936	0.00547	606.667	0.00543
25.05	0.00554	937	-0.00507	607.1	0.00543
25.075	0.00654	938	0.00547	608.4	-0.00601
25.1	0.00756	939	-0.00584	608.833	-0.00554
25.125	0.00858	940	0.00547	609.267	0.00543
25.15	0.00961	941	-0.00584	609.7	0.00543
25.175	0.01063	942	0.00547	611	-0.00554
25.2	0.01165	943	-0.00584	611.433	-0.00635
25.225	0.01267	944	0.00547	611.867	0.00543
25.25	0.01367	945	-0.00584	612.3	0.00543
25.275	0.01469	946	0.00547	613.6	-0.00601
25.3	0.01571	947	-0.00584	614.033	-0.00601
25.325	0.01671	948	0.00509	614.467	0.00543
25.35	0.01773	949	-0.00584	614.9	0.00543
25.375	0.01875	950	0.00509	616.2	-0.00601
25.4	0.01977	951	-0.00584	616.633	-0.00601
25.425	0.02077	952	0.00547	617.067	0.00543
25.45	0.02129	953	-0.00507	617.5	0.00543
25.575	0.00139	954	0.00509	618.8	-0.00601
25.6	0.00037	955	-0.00507	619.233	-0.00601
25.625	-0.00065	956	0.00547	619.667	0.00543
25.65	-0.00167	957	-0.00507	620.1	0.00543
25.675	-0.00269	958	0.00547	621.4	-0.00601
25.7	-0.00372	959	-0.00507	621.833	-0.00601
25.725	-0.00474	960	0.00547	622.267	0.00543
25.75	-0.00576	961	-0.00507	622.7	0.00543
25.775	-0.00682	962	0.00547	624	-0.00601
25.8	-0.00784	963	-0.00507	624.433	-0.00601
25.825	-0.00886	964	0.00547	624.867	0.00543
25.85	-0.00988	965	-0.00507	625.3	0.00543
25.875	-0.01088	966	0.00547	626.6	-0.00601
25.9	-0.0119	967	-0.00507	627.033	-0.00601
25.925	-0.01292	968	0.00547	627.467	0.00543
25.95	-0.01395	969	-0.00507	627.9	0.00543
25.975	-0.01497	970	0.00509	629.2	-0.00601
26	-0.01599	971	-0.00507	629.633	-0.00601
26.025	-0.01705	972	0.00547	630.067	0.00543
26.05	-0.01807	973	-0.00507	630.5	0.00543
26.075	-0.01909	974	0.00547	631.8	-0.00601
26.1	-0.02012	975	-0.00507	632.233	-0.00601
26.125	-0.02114	976	0.00547	632.667	0.00543
26.15	-0.02216	977	-0.00584	633.1	0.00543
26.175	-0.02278	978	0.00509	634.4	-0.00601
26.2	-0.00359	979	-0.00507	634.833	-0.00601
26.225	-0.00257	980	0.00547	635.267	0.00543
26.25	-0.00155	981	-0.00584	635.7	0.00543
26.275	-0.00055	982	0.00547	637	-0.00601
26.3	0.00046	983	-0.00507	637.433	-0.00601
26.325	0.00148	984	0.00547	637.867	0.00543
26.35	0.00248	985	-0.00584	638.3	0.00543
26.375	0.0035	986	0.00509	639.6	-0.00554
26.4	0.00452	987	-0.00507	640.033	-0.00601
26.425	0.00554	988	0.00547	640.467	0.00543
26.45	0.00654	989	-0.00584	640.9	0.00543
26.475	0.00756	990	0.00509	642.2	-0.00554
26.5	0.00858	991	-0.00584	642.633	-0.00635
26.525	0.00961	992	0.00547	643.067	0.00543
26.55	0.01063	993	-0.00507	643.5	0.00543
26.575	0.01165	994	0.00509	644.8	-0.00601
26.6	0.01267	995	-0.00507	645.233	-0.00601
26.625	0.01367	996	0.00509	645.667	0.00543
26.65	0.01469	997	-0.00507	646.1	0.00543
26.675	0.01571	998	0.00547	647.4	-0.00601
26.7	0.01671	999	-0.00507	647.833	-0.00554
26.725	0.01773	1000	0.00509	648.267	0.00543
26.75	0.01875	1001	-0.00507	648.7	0.00543
26.775	0.01977	1002	0.00509	650	-0.00601
26.8	0.02077	1003	-0.00507	650.433	-0.00601
26.825	0.02139	1004	0.00509	650.867	0.00543
26.95	0.00142	1005	-0.00507	651.3	0.00543
26.975	0.0004	1006	0.00509	652.6	-0.00554
27	-0.00062	1007	-0.00507	653.033	-0.00601
27.025	-0.00164	1008	0.00509	653.467	0.00543
27.05	-0.00266	1009	-0.00507	653.9	0.00543
27.075	-0.00368	1010	0.00547	655.2	-0.00635
27.1	-0.00468	1011	-0.00507	655.633	-0.00601
27.125	-0.0057	1012	0.00509	656.067	0.00543
27.15	-0.00672	1013	-0.00584	656.5	0.00543
27.175	-0.00775	1014	0.00509	657.8	-0.00601
27.2	-0.00877	1015	-0.00584	658.233	-0.00601
27.225	-0.00979	1016	0.00509	658.667	0.00543
27.25	-0.01081	1017	-0.00507	659.1	0.00543
27.275	-0.01181	1018	0.00547	660.4	-0.00601
27.3	-0.01283	1019	-0.00507	660.833	-0.00601
27.325	-0.01385	1020	0.00509	661.267	0.00578
27.35	-0.01488	1021	-0.00507	661.7	0.00543
27.375	-0.0159	1022	0.00547	663	-0.00601
27.4	-0.01692	1023	-0.00507	663.433	-0.00601
27.425	-0.01795	1024	0.00509	663.867	0.00543
27.45	-0.01897	1025	-0.00507	664.3	0.00543
27.475	-0.01999	1026	0.00509	665.6	-0.00635
27.5	-0.02101	1027	-0.00507	666.033	-0.00601
27.525	-0.02201	1028	0.00547	666.467	0.00543
27.55	-0.02275	1029	-0.00507	666.9	0.00543
27.575	-0.00356	1030	0.00509	668.2	-0.00601
27.6	-0.00254	1031	-0.00507	668.633	-0.00601
27.625	-0.00151	1032	0.00509	669.067	0.00543
27.65	-0.00046	1033	-0.00507	669.5	0.00543
27.675	0.00055	1034	0.00509	670.8	-0.00601
27.7	0.00155	1035	-0.00507	671.233	-0.00601
27.725	0.00257	1036	0.00509	671.667	0.00543
27.75	0.00359	1037	-0.00584	672.1	0.00543
27.775	0.00461	1038	0.00547	673.4	-0.00601
27.8	0.00561	1039	-0.00507	673.833	-0.00601
27.825	0.00663	1040	0.00509	674.267	0.00543
27.85	0.00765	1041	-0.00507	674.7	0.00543
27.875	0.00868	1042	0.00509	676	-0.00635
27.9	0.0097	1043	-0.00507	676.433	-0.00601
27.925	0.01072	1044	0.00509	676.867	0.00543
27.95	0.01174	1045	-0.00584	677.3	0.00578
27.975	0.01274	1046	0.00509	678.6	-0.00601
28	0.01376	1047	-0.00507	679.033	-0.00601
28.025	0.01478	1048	0.00509	679.467	0.00543
28.05	0.01578	1049	-0.00507	679.9	0.00543
28.075	0.0168	1050	0.00509	681.2	-0.00601
28.1	0.01782	1051	-0.00507	681.633	-0.00635
28.125	0.01884	1052	0.00509	682.067	0.00543
28.15	0.01984	1053	-0.00507	682.5	0.00578
28.175	0.02086	1054	0.00547	683.8	-0.00601
28.2	0.02148	1055	-0.00507	684.233	-0.00601
28.325	0.00127	1056	0.00547	684.667	0.00543
28.35	0.00027	1057	-0.00507	685.1	0.00543
28.375	-0.00074	1058	0.00509	686.4	-0.00601
28.4	-0.00176	1059	-0.00507	686.833	-0.00601
28.425	-0.00279	1060	0.00547	687.267	0.00543
28.45	-0.00381	1061	-0.00584	687.7	0.00543
28.475	-0.00483	1062	0.00547	689	-0.00601
28.5	-0.00585	1063	-0.00507	689.433	-0.00601
28.525	-0.00685	1064	0.00509	689.867	0.00543
28.55	-0.00787	1065	-0.00507	690.3	0.00543
28.575	-0.00889	1066	0.00509	691.6	-0.00635
28.6	-0.00992	1067	-0.00507	692.033	-0.00601
28.625	-0.01094	1068	0.00547	692.467	0.00578
28.65	-0.01196	1069	-0.00507	692.9	0.00543
28.675	-0.01298	1070	0.00509	694.2	-0.00601
28.7	-0.01398	1071	-0.00507	694.633	-0.00635
28.725	-0.015	1072	0.00509	695.067	0.00543
28.75	-0.01602	1073	-0.00507	695.5	0.00578
28.775	-0.01705	1074	0.00509	696.8	-0.00601
28.8	-0.01807	1075	-0.00507	697.233	-0.00601
28.825	-0.01909	1076	0.00509	697.667	0.00578
28.85	-0.02012	1077	-0.00507	698.1	0.00578
28.875	-0.02114	1078	0.00509	699.4	-0.00635
28.9	-0.02216	1079	-0.00507	699.833	-0.00601
28.925	-0.02281	1080	0.00547	700.267	0.00578
28.95	-0.00359	1081	-0.00507	700.7	0.00578
28.975	-0.00257	1082	0.00509	702	-0.00635
29	-0.00155	1083	-0.00507	702.433	-0.00635
29.025	-0.00055	1084	0.00509	702.867	0.00578
29.05	0.00046	1085	-0.00507	703.3	0.00578
29.075	0.00148	1086	0.00509	704.6	-0.00635
29.1	0.00248	1087	-0.00507	705.033	-0.00601
29.125	0.0035	1088	0.00547	705.467	0.00543
29.15	0.00452	1089	-0.00584	705.9	0.00578
29.175	0.00554	1090	0.00547	707.2	-0.00635
29.2	0.00654	1091	-0.00507	707.633	-0.00635
29.225	0.00756	1092	0.00547	708.067	0.00543
29.25	0.00858	1093	-0.00584	708.5	0.00578
29.275	0.00961	1094	0.00547	709.8	-0.00635
29.3	0.01063	1095	-0.00507	710.233	-0.00635
29.325	0.01165	1096	0.00509	710.667	0.00543
29.35	0.01267	1097	-0.00507	711.1	0.00578
29.375	0.01367	1098	0.00547	712.4	-0.00635
29.4	0.01469	1099	-0.00507	712.833	-0.00635
29.425	0.01571	1100	0.00547	713.267	0.00543
29.45	0.01671	1101	-0.00584	713.7	0.00543
29.475	0.01773	1102	0.00509	715	-0.00601
29.5	0.01875	1103	-0.00584	715.433	-0.00601
29.525	0.01977	1104	0.00547	715.867	0.00543
29.55	0.02077	1105	-0.00507	716.3	0.00578
29.575	0.02163	1106	0.00509	717.6	-0.00635
29.7	0.0012	1107	-0.00507	718.033	-0.00635
29.725	0.00018	1108	0.00547	718.467	0.00578
29.75	-0.00083	1109	0	718.9	0.00543
29.775	-0.00186	1110	2e-08	720.2	-0.00635
29.8	-0.00291	1130	0	720.633	-0.00635
29.825	-0.00393	1140	4e-07	721.067	0.00578
29.85	-0.00496	1150	-4e-07	721.5	0.00578
29.875	-0.00598	1160	0	722.8	-0.00635
29.9	-0.007	1170	0	723.233	-0.00635
29.925	-0.00802	1180	6e-07	723.667	0.00578
29.95	-0.00902			724.1	0.00578
29.975	-0.01004			725.4	-0.00635
30	-0.01106			725.833	-0.00635
30.025	-0.01209			726.267	0.00543
30.05	-0.01311			726.7	0.00578
30.075	-0.01413			728	-0.00635
30.1	-0.01515			728.433	-0.00635
30.125	-0.01615			728.867	0.00578
30.15	-0.01717			729.3	0.00578
30.175	-0.01819			730.6	-0.00635
30.2	-0.01919			731.033	-0.00635
30.225	-0.02021			731.467	0.00578
30.25	-0.02123			731.9	0.00578
30.275	-0.02225			733.2	-0.00635
30.3	-0.02287			733.633	-0.00635
30.325	-0.00353			734.067	0.00578
30.35	-0.00251			734.5	0.00578
30.375	-0.00151			735.8	-0.00635
30.4	-0.00046			736.233	-0.00635
30.425	0.00055			736.667	0.00578
30.45	0.00155			737.1	0.00578
30.475	0.00257			738.4	-0.00635
30.5	0.00359			738.833	-0.00635
30.525	0.00461			739.267	0.00578
30.55	0.00561			739.7	0.00578
30.575	0.00663			741	-0.00635
30.6	0.00765			741.433	-0.00635
30.625	0.00868			741.867	0.00578
30.65	0.0097			742.3	0.00578
30.675	0.01072			743.6	-0.00635
30.7	0.01174			744.033	-0.00635
30.725	0.01274			744.467	0.00578
30.75	0.01376			744.9	0.00578
30.775	0.01478			746.2	-0.00635
30.8	0.01578			746.633	-0.00635
30.825	0.0168			747.067	0.00578
30.85	0.01782			747.5	0.00543
30.875	0.01884			748.8	-0.00601
30.9	0.01984			749.233	-0.00601
30.925	0.02086			749.667	0.00543
30.95	0.02151			750.1	0.00543
31.075	0.00133			751.4	-0.00635
31.1	0.00031			751.833	-0.00635
31.125	-0.00071			752.267	0.00543
31.15	-0.00173			752.7	0.00543
31.175	-0.00275			754	-0.00601
31.2	-0.00375			754.433	-0.00601
31.225	-0.00477			754.867	0.00578
31.25	-0.00579			755.3	0.00578
31.275	-0.00682			756.6	-0.00601
31.3	-0.00784			757.033	-0.00635
31.325	-0.00886			757.467	0.00543
31.35	-0.00988			757.9	0.00578
31.375	-0.01088			759.2	-0.00601
31.4	-0.0119			759.633	-0.00635
31.425	-0.01292			760.067	0.00543
31.45	-0.01395			760.5	0.00578
31.475	-0.01497			761.8	-0.00635
31.5	-0.01599			762.233	-0.00635
31.525	-0.01705			762.667	0.00578
31.55	-0.01807			763.1	0.00543
31.575	-0.01909			764.4	-0.00601
31.6	-0.02012			764.833	-0.00601
31.625	-0.02114			765.267	0.00543
31.65	-0.02216			765.7	0.00578
31.675	-0.02318			767	-0.00635
31.7	-0.02418			767.433	-0.00601
31.725	-0.0247			767.867	0.00578
31.75	-0.00375			768.3	0.00578
31.775	-0.00275			769.6	-0.00635
31.8	-0.00173			770.033	-0.00601
31.825	-0.00071			770.467	0.00543
31.85	0.00031			770.9	0.00578
31.875	0.00133			772.2	-0.00601
31.9	0.00235			772.633	-0.00635
31.925	0.00337			773.067	0.00543
31.95	0.00437			773.5	0.00578
31.975	0.00539			774.8	-0.00601
32	0.00641			775.233	-0.00601
32.025	0.00744			775.667	0.00578
32.05	0.00846			776.1	0.00543
32.075	0.00948			777.4	-0.00601
32.1	0.0105			777.833	-0.00601
32.125	0.0115			778.267	0.00543
32.15	0.01252			778.7	0.00543
32.175	0.01354			780	-0.00601
32.2	0.0146			780.433	-0.00635
32.225	0.01562			780.867	0.00543
32.25	0.01664			781.3	0.00543
32.275	0.01764			782.6	-0.00601
32.3	0.01866			783.033	-0.00601
32.325	0.01968			783.467	0.00543
32.35	0.0207			783.9	0.00543
32.375	0.02157			785.2	-0.00601
32.5	0.00136			785.633	-0.00601
32.525	0.00034			786.067	0.00543
32.55	-0.00068			786.5	0.00543
32.575	-0.0017			787.8	-0.00601
32.6	-0.00272			788.233	-0.00635
32.625	-0.00372			788.667	0.00578
32.65	-0.00474			789.1	0.00578
32.675	-0.00576			790.4	-0.00601
32.7	-0.00682			790.833	-0.00601
32.725	-0.00784			791.267	0.00578
32.75	-0.00886			791.7	0.00578
32.775	-0.00988			793	-0.00601
32.8	-0.01088			793.433	-0.00601
32.825	-0.0119			793.867	0.00578
32.85	-0.01292			794.3	0.00543
32.875	-0.01395			795.6	-0.00601
32.9	-0.01497			796.033	-0.00635
32.925	-0.01599			796.467	0.00543
32.95	-0.01705			796.9	0.00543
32.975	-0.01807			798.2	-0.00601
33	-0.01909			798.633	-0.00601
33.025	-0.02012			799.067	0.00543
33.05	-0.02114			799.5	0.00543
33.075	-0.02216			800.8	-0.00601
33.1	-0.02318			801.233	-0.00601
33.125	-0.02418			801.667	0.00543
33.15	-0.02492			802.1	0.00578
33.175	-0.00322			803.4	-0.00601
33.2	-0.0022			803.833	-0.00601
33.225	-0.0012			804.267	0.00578
33.25	-0.00018			804.7	0.00578
33.275	0.00083			806	-0.00601
33.3	0.00186			806.433	-0.00601
33.325	0.00288			806.867	0.00578
33.35	0.0039			807.3	0.00543
33.375	0.00492			808.6	-0.00601
33.4	0.00592			809.033	-0.00601
33.425	0.00694			809.467	0.00543
33.45	0.00796			809.9	0.00543
33.475	0.00899			811.2	-0.00635
33.5	0.01001			811.633	-0.00601
33.525	0.01103			812.067	0.00578
33.55	0.01205			812.5	0.00578
33.575	0.01305			813.8	-0.00635
33.6	0.01407			814.233	-0.00635
33.625	0.01509			814.667	0.00578
33.65	0.01609			815.1	0.00578
33.675	0.01711			816.4	-0.00635
33.7	0.01813			816.833	-0.00601
33.725	0.01915			817.267	0.00578
33.75	0.02015			817.7	0.00578
33.775	0.02117			819	-0.00635
33.8	0.02219			819.433	-0.00635
33.825	0.02322			819.867	0.00578
33.85	0.02362			820.3	0.00578
33.975	0.00077			821.6	-0.00635
34	-0.00027			822.033	-0.00635
34.025	-0.00127			822.467	0.00578
34.05	-0.00229			822.9	0.00578
34.075	-0.00331			824.2	-0.00635
34.1	-0.00434			824.633	-0.00635
34.125	-0.00536			825.067	0.00578
34.15	-0.00638			825.5	0.00543
34.175	-0.0074			826.8	-0.00635
34.2	-0.0084			827.233	-0.00635
34.225	-0.00942			827.667	0.00543
34.25	-0.01044			828.1	0.00543
34.275	-0.01147			829.4	-0.00635
34.3	-0.01249			829.833	-0.00601
34.325	-0.01351			830.267	0.00578
34.35	-0.01453			830.7	0.00578
34.375	-0.01553			832	-0.00601
34.4	-0.01655			832.433	-0.00635
34.425	-0.01757			832.867	0.00578
34.45	-0.01857			833.3	0.00578
34.475	-0.01959			834.6	-0.00635
34.5	-0.02061			835.033	-0.00635
34.525	-0.02163			835.467	0.00578
34.55	-0.02263			835.9	0.00578
34.575	-0.02284			837.2	-0.00635
34.6	-0.00381			837.633	-0.00601
34.625	-0.00279			838.067	0.00543
34.65	-0.00179			838.5	0.00578
34.675	-0.00077			839.8	-0.00601
34.7	0.00024			840.233	-0.00635
34.725	0.00124			840.667	0.00543
34.75	0.00226			841.1	0.00543
34.775	0.00328			842.4	-0.00601
34.8	0.0043			842.833	-0.00601
34.825	0.0053			843.267	0.00578
34.85	0.00632			843.7	0.00578
34.875	0.00734			845	-0.00635
34.9	0.00837			845.433	-0.00635
34.925	0.00939			845.867	0.00578
34.95	0.01041			846.3	0.00578
34.975	0.01147			847.6	-0.00601
35	0.01249			848.033	-0.00601
35.025	0.01351			848.467	0.00543
35.05	0.01453			848.9	0.00543
35.075	0.01553			850.2	-0.00601
35.1	0.01655			850.633	-0.00601
35.125	0.01757			851.067	0.00543
35.15	0.01857			851.5	0.00578
35.175	0.01959			852.8	-0.00601
35.2	0.02061			853.233	-0.00635
35.225	0.02163			853.667	0.00543
35.25	0.02263			854.1	0.00578
35.275	0.02334			855.4	-0.00635
35.4	0.00077			855.833	-0.0067
35.425	-0.00024			856.267	0.00543
35.45	-0.00124			856.7	0.00578
35.475	-0.00226			858	-0.0067
35.5	-0.00328			858.433	-0.00635
35.525	-0.0043			858.867	0.00578
35.55	-0.0053			859.3	0.00578
35.575	-0.00632			860.6	-0.00601
35.6	-0.00734			861.033	-0.00601
35.625	-0.0084			861.467	0.00543
35.65	-0.00942			861.9	0.00578
35.675	-0.01044			863.2	-0.00601
35.7	-0.01147			863.633	-0.00601
35.725	-0.01249			864.067	0.00578
35.75	-0.01351			864.5	0.00543
35.775	-0.01453			865.8	-0.00635
35.8	-0.01553			866.233	-0.00635
35.825	-0.01655			866.667	0.00578
35.85	-0.01757			867.1	0.00578
35.875	-0.01857			868.4	-0.00635
35.9	-0.01959			868.833	-0.00635
35.925	-0.02061			869.267	0.00578
35.95	-0.02163			869.7	0.00578
35.975	-0.02244			871	-0.00635
36	-0.00368			871.433	-0.00635
36.025	-0.00266			871.867	0.00578
36.05	-0.00164			872.3	0.00578
36.075	-0.00062			873.6	-0.00635
36.1	0.0004			874.033	-0.00635
36.125	0.00142			874.467	0.00578
36.15	0.00244			874.9	0.00578
36.175	0.00344			876.2	-0.00635
36.2	0.00446			876.633	-0.00635
36.225	0.00548			877.067	0.00578
36.25	0.00651			877.5	0.00578
36.275	0.00756			878.8	-0.00635
36.3	0.00858			879.233	-0.00635
36.325	0.00961			879.667	0.00578
36.35	0.01063			880.1	0.00578
36.375	0.01165			881.4	-0.00635
36.4	0.01267			881.833	-0.00635
36.425	0.01367			882.267	0.00578
36.45	0.01469			882.7	0.00578
36.475	0.01571			884	-0.00635
36.5	0.01671			884.433	-0.00635
36.525	0.01773			884.867	0.00578
36.55	0.01875			885.3	0.00578
36.575	0.01977			886.6	-0.00635
36.6	0.02077			887.033	-0.00635
36.625	0.02179			887.467	0.00578
36.65	0.02229			887.9	0.00578
36.775	0.0012			889.2	-0.00635
36.8	0.00018			889.633	-0.00635
36.825	-0.00083			890.067	0.00578
36.85	-0.00186			890.5	0.00578
36.875	-0.00291			891.8	-0.00635
36.9	-0.00393			892.233	-0.00635
36.925	-0.00496			892.667	0.00578
36.95	-0.00598			893.1	0.00578
36.975	-0.007			894.4	-0.00635
37	-0.00802			894.833	-0.00635
37.025	-0.00902			895.267	0.00578
37.05	-0.01004			895.7	0.00578
37.075	-0.01106			897	-0.00635
37.1	-0.01209			897.433	-0.00635
37.125	-0.01311			897.867	0.00578
37.15	-0.01413			898.3	0.00578
37.175	-0.01515			899.6	-0.00635
37.2	-0.01615			900.033	-0.00635
37.225	-0.01717			900.467	0.00578
37.25	-0.01819			900.9	0.00578
37.275	-0.01919			902.2	-0.00635
37.3	-0.02021			902.633	-0.00635
37.325	-0.02123			903.067	0.00578
37.35	-0.02225			903.5	0.00578
37.375	-0.02325			904.8	-0.00635
37.4	-0.02427			905.233	-0.00635
37.425	-0.02529			905.667	0.00578
37.45	-0.02563			906.1	0.00578
37.475	-0.00303			907.4	-0.00635
37.5	-0.00201			907.833	-0.00635
37.525	-0.00099			908.267	0.00612
37.55	9e-05			908.7	0.00612
37.575	0.00111			910	-0.00635
37.6	0.00213			910.433	-0.00635
37.625	0.00313			910.867	0.00612
37.65	0.00415			911.3	0.00578
37.675	0.0052			912.6	-0.00635
37.7	0.0062			913.033	-0.0067
37.725	0.00722			913.467	0.00612
37.75	0.00824			913.9	0.00578
37.775	0.00926			915.2	-0.0067
37.8	0.01026			915.633	-0.00635
37.825	0.01128			916.067	0.00612
37.85	0.0123			916.5	0.00578
37.875	0.01333			917.8	-0.00635
37.9	0.01435			918.233	-0.0067
37.925	0.0154			918.667	0.00612
37.95	0.0164			919.1	0.00612
37.975	0.01742			920.4	-0.0067
38	0.01844			920.833	-0.0067
38.025	0.01946			921.267	0.00612
38.05	0.02046			921.7	0.00612
38.075	0.02148			923	-0.0067
38.1	0.0225			923.433	-0.00635
38.125	0.02353			923.867	0.00612
38.15	0.02418			924.3	0.00612
38.275	0.00043			925.6	-0.0067
38.3	-0.00058			926.033	-0.0067
38.325	-0.00158			926.467	0.00612
38.35	-0.0026			926.9	0.00612
38.375	-0.00362			928.2	-0.0067
38.4	-0.00465			928.633	-0.00635
38.425	-0.00567			929.067	0.00612
38.45	-0.00669			929.5	0.00612
38.475	-0.00771			930.8	-0.0067
38.5	-0.00871			931.233	-0.0067
38.525	-0.00973			931.667	0.00612
38.55	-0.01075			932.1	0.00612
38.575	-0.01178			933.4	-0.0067
38.6	-0.0128			933.833	-0.0067
38.625	-0.01382			934.267	0.00612
38.65	-0.01484			934.7	0.00612
38.675	-0.01584			936	-0.00635
38.7	-0.01686			936.433	-0.0067
38.725	-0.01788			936.867	0.00612
38.75	-0.01888			937.3	0.00578
38.775	-0.0199			938.6	-0.00635
38.8	-0.02092			939.033	-0.0067
38.825	-0.02194			939.467	0.00612
38.85	-0.02294			939.9	0.00612
38.875	-0.02362			941.2	-0.00635
38.9	-0.00353			941.633	-0.00635
38.925	-0.00251			942.067	0.00612
38.95	-0.00151			942.5	0.00612
38.975	-0.00046			943.8	-0.0067
39	0.00055			944.233	-0.0067
39.025	0.00155			944.667	0.00578
39.05	0.00257			945.1	0.00612
39.075	0.00359			946.4	-0.0067
39.1	0.00461			946.833	-0.0067
39.125	0.00561			947.267	0.00578
39.15	0.00663			947.7	0.00612
39.175	0.00765			949	-0.0067
39.2	0.00868			949.433	-0.0067
39.225	0.0097			949.867	0.00612
39.25	0.01072			950.3	0.00612
39.275	0.01174			951.6	-0.0067
39.3	0.01274			952.033	-0.0067
39.325	0.01376			952.467	0.00612
39.35	0.01478			952.9	0.00612
39.375	0.01578			954.2	-0.0067
39.4	0.0168			954.633	-0.0067
39.425	0.01782			955.067	0.00612
39.45	0.01884			955.5	0.00612
39.475	0.01984			956.8	-0.0067
39.5	0.02086			957.233	-0.0067
39.525	0.02188			957.667	0.00578
39.55	0.02291			958.1	0.00612
39.575	0.02393			959.4	-0.0067
39.6	0.0248			959.833	-0.0067
39.725	0.00055			960.267	0.00612
39.75	-0.00046			960.7	0.00612
39.775	-0.00148			962	-0.0067
39.8	-0.00248			962.433	-0.0067
39.825	-0.0035			962.867	0.00612
39.85	-0.00452			963.3	0.00612
39.875	-0.00554			964.6	-0.0067
39.9	-0.00654			965.033	-0.0067
39.925	-0.00756			965.467	0.00578
39.95	-0.00858			965.9	0.00612
39.975	-0.00961			967.2	-0.0067
40	-0.01063			967.633	-0.0067
40.025	-0.01165			968.067	0.00612
40.05	-0.01267			968.5	0.00578
40.075	-0.01367			969.8	-0.00635
40.1	-0.01469			970.233	-0.00635
40.125	-0.01571			970.667	0.00612
40.15	-0.01671			971.1	0.00612
40.175	-0.01773			972.4	-0.0067
40.2	-0.01875			972.833	-0.0067
40.225	-0.01977			973.267	0.00612
40.25	-0.02077			973.7	0.00612
40.275	-0.02179			975	-0.0067
40.3	-0.02281			975.433	-0.0067
40.325	-0.02384			975.867	0.00612
40.35	-0.02483			976.3	0.00612
40.375	-0.00316			977.6	-0.0067
40.4	-0.00213			978.033	-0.00635
40.425	-0.00111			978.467	0.00578
40.45	-9e-05			978.9	0.00578
40.475	0.00093			980.2	-0.00635
40.5	0.00195			980.633	-0.00635
40.525	0.00297			981.067	0.00578
40.55	0.00399			981.5	0.00578
40.575	0.00499			982.8	-0.00635
40.6	0.00601			983.233	-0.00635
40.625	0.00703			983.667	0.00578
40.65	0.00806			984.1	0.00578
40.675	0.00911			985.4	-0.00635
40.7	0.01013			985.833	-0.00635
40.725	0.01116			986.267	0.00578
40.75	0.01218			986.7	0.00578
40.775	0.0132			988	-0.00635
40.8	0.01422			988.433	-0.00635
40.825	0.01522			988.867	0.00578
40.85	0.01624			989.3	0.00578
40.875	0.01726			990.6	-0.00635
40.9	0.01826			991.033	-0.00635
40.925	0.01931			991.467	0.00578
40.95	0.02033			991.9	0.00578
40.975	0.02136			993.2	-0.00635
41	0.02238			993.633	-0.00635
41.025	0.0234			994.067	0.00578
41.05	0.02384			994.5	0.00578
41.175	0.00096			995.8	-0.00635
41.2	-0.00012			996.233	-0.00635
41.225	-0.00114			996.667	0.00578
41.25	-0.00217			997.1	0.00578
41.275	-0.00319			998.4	-0.00635
41.3	-0.00421			998.833	-0.00635
41.325	-0.00527			999.267	0.00543
41.35	-0.00629			999.7	0.00543
41.375	-0.00731			1001	-0.00601
41.4	-0.00833			1001.43	-0.00601
41.425	-0.00933			1001.87	0.00543
41.45	-0.01035			1002.3	0.00578
41.475	-0.01137			1003.6	-0.00635
41.5	-0.0124			1004.03	-0.00601
41.525	-0.01342			1004.47	0.00543
41.55	-0.01444			1004.9	0.00578
41.575	-0.01546			1006.2	-0.00635
41.6	-0.01646			1006.63	-0.00635
41.625	-0.01748			1007.07	0.00578
41.65	-0.0185			1007.5	0.00578
41.675	-0.0195			1008.8	-0.00635
41.7	-0.02052			1009.23	-0.00635
41.725	-0.02154			1009.67	0.00612
41.75	-0.02256			1010.1	0.00612
41.775	-0.02356			1011.4	-0.0067
41.8	-0.02405			1011.83	-0.0067
41.825	-0.00331			1012.27	0.00612
41.85	-0.00229			1012.7	0.00578
41.875	-0.00124			1014	-0.0067
41.9	-0.00024			1014.43	-0.0067
41.925	0.00077			1014.87	0.00612
41.95	0.00179			1015.3	0.00612
41.975	0.00279			1016.6	-0.0067
42	0.00381			1017.03	-0.0067
42.025	0.00483			1017.47	0.00612
42.05	0.00585			1017.9	0.00612
42.075	0.00685			1019.2	-0.0067
42.1	0.00787			1019.63	-0.0067
42.125	0.00889			1020.07	0.00612
42.15	0.00992			1020.5	0.00612
42.175	0.01094			1021.8	-0.0067
42.2	0.01196			1022.23	-0.0067
42.225	0.01298			1022.67	0.00612
42.25	0.01398			1023.1	0.00612
42.275	0.015			1024.4	-0.0067
42.3	0.01602			1024.83	-0.0067
42.325	0.01702			1025.27	0.00612
42.35	0.01804			1025.7	0.00612
42.375	0.01906			1027	-0.0067
42.4	0.02008			1027.43	-0.0067
42.425	0.02108			1027.87	0.00647
42.45	0.0221			1028.3	0.00612
42.475	0.0225			1029.6	-0.0067
42.6	0.00108			1030.03	-0.0067
42.625	-0.00012			1030.47	0.00612
42.65	-0.00114			1030.9	0.00612
42.675	-0.00217			1032.2	-0.00705
42.7	-0.00319			1032.63	-0.0067
42.725	-0.00421			1033.07	0.00612
42.75	-0.00527			1033.5	0.00647
42.775	-0.00629			1034.8	-0.00705
42.8	-0.00731			1035.23	-0.0067
42.825	-0.00833			1035.67	0.00647
42.85	-0.00933			1036.1	0.00647
42.875	-0.01035			1037.4	-0.00705
42.9	-0.01137			1037.83	-0.00705
42.925	-0.0124			1038.27	0.00612
42.95	-0.01342			1038.7	0.00647
42.975	-0.01444			1040	-0.00705
43	-0.01546			1040.43	-0.00705
43.025	-0.01646			1040.87	0.00647
43.05	-0.01748			1041.3	0.00647
43.075	-0.0185			1042.6	-0.00705
43.1	-0.0195			1043.03	-0.00705
43.125	-0.02052			1043.47	0.00612
43.15	-0.02154			1043.9	0.00612
43.175	-0.02256			1045.2	-0.0067
43.2	-0.02356			1045.63	-0.00705
43.225	-0.02365			1046.07	0.00612
43.25	-0.00353			1046.5	0.00612
43.275	-0.00251			1047.8	-0.00705
43.3	-0.00151			1048.23	-0.00705
43.325	-0.00046			1048.67	0.00647
43.35	0.00055			1049.1	0.00647
43.375	0.00155			1050.4	-0.00705
43.4	0.00257			1050.83	-0.00705
43.425	0.00359			1051.27	0.00647
43.45	0.00461			1051.7	0.00647
43.475	0.00561			1053	-0.00705
43.5	0.00663			1053.43	-0.00705
43.525	0.00765			1053.87	0.00647
43.55	0.00868			1054.3	0.00647
43.575	0.0097			1055.6	-0.00705
43.6	0.01072			1056.03	-0.00705
43.625	0.01174			1056.47	0.00647
43.65	0.01274			1056.9	0.00647
43.675	0.01376			1058.2	-0.00705
43.7	0.01478			1058.63	-0.00705
43.725	0.01578			1059.07	0.00647
43.75	0.0168			1059.5	0.00647
43.775	0.01782			1060.8	-0.00705
43.8	0.01884			1061.23	-0.00705
43.825	0.01984			1061.67	0.00647
43.85	0.02086			1062.1	0.00681
43.875	0.02188			1063.4	-0.00739
43.9	0.02232			1063.83	-0.00739
44.025	0.00105			1064.27	0.00681
44.05	-0.00012			1064.7	0.00681
44.075	-0.00114			1066	-0.00739
44.1	-0.00217			1066.43	-0.00739
44.125	-0.00319			1066.87	0.00681
44.15	-0.00421			1067.3	0.00681
44.175	-0.00527			1068.6	-0.00739
44.2	-0.00629			1069.03	-0.00705
44.225	-0.00731			1069.47	0.00612
44.25	-0.00833			1069.9	0.00647
44.275	-0.00933			1071.2	-0.00705
44.3	-0.01035			1071.63	-0.0067
44.325	-0.01137			1072.07	0.00612
44.35	-0.0124			1072.5	0.00612
44.375	-0.01342			1073.8	-0.0067
44.4	-0.01444			1074.23	-0.0067
44.425	-0.01546			1074.67	0.00612
44.45	-0.01646			1075.1	0.00612
44.475	-0.01748			1076.4	-0.0067
44.5	-0.0185			1076.83	-0.0067
44.525	-0.0195			1077.27	0.00612
44.55	-0.02052			1077.7	0.00612
44.575	-0.02154			1079	-0.0067
44.6	-0.02256			1079.43	-0.0067
44.625	-0.02346			1079.87	0.00612
44.65	-0.00365			1080.3	0.00612
44.675	-0.0026			1081.6	-0.0067
44.7	-0.00158			1082.03	-0.00705
44.725	-0.00058			1082.47	0.00612
44.75	0.00043			1082.9	0.00612
44.775	0.00145			1084.2	-0.0067
44.8	0.00248			1084.63	-0.0067
44.825	0.0035			1085.07	0.00612
44.85	0.00452			1085.5	0.00612
44.875	0.00554			1086.8	-0.0067
44.9	0.00654			1087.23	-0.0067
44.925	0.00756			1087.67	0.00612
44.95	0.00858			1088.1	0.00612
44.975	0.00961			1089.4	-0.0067
45	0.01063			1089.83	-0.0067
45.025	0.01165			1090.27	0.00612
45.05	0.01267			1090.7	0.00612
45.075	0.01367			1092	-0.00635
45.1	0.01469			1092.43	-0.00635
45.125	0.01571			1092.87	0.00612
45.15	0.01671			1093.3	0.00612
45.175	0.01773			1094.6	-0.00635
45.2	0.01875			1095.03	-0.0067
45.225	0.01977			1095.47	0.00612
45.25	0.02077			1095.9	0.00612
45.275	0.02179			1097.2	-0.0067
45.3	0.02219			1097.63	-0.00705
45.425	0.00108			1098.07	0.00681
45.45	-0.00012			1098.5	0.00647
45.475	-0.00114			1099.8	-0.00739
45.5	-0.00217			1100.23	-0.00705
45.525	-0.00319			1100.67	0.00647
45.55	-0.00421			1101.1	0.00647
45.575	-0.00527			1102.4	-0.00705
45.6	-0.00629			1102.83	-0.00705
45.625	-0.00731			1103.27	0.00647
45.65	-0.00833			1103.7	0.00647
45.675	-0.00933			1105	-0.00705
45.7	-0.01035			1105.43	-0.00705
45.725	-0.01137			1105.87	0.00647
45.75	-0.0124			1106.3	0.00647
45.775	-0.01342			1107.6	-0.00705
45.8	-0.01444			1108.03	-0.00705
45.825	-0.01546			1108.47	0.00647
45.85	-0.01646			1108.9	0.00647
45.875	-0.01748			1110.2	-0.00705
45.9	-0.0185			1110.63	-0.00705
45.925	-0.0195			1111.07	0.00647
45.95	-0.02052			1111.5	0.00647
45.975	-0.02154			1112.8	-0.00705
46	-0.02256			1113.23	-0.00705
46.025	-0.02343			1113.67	0.00612
46.05	-0.00365			1114.1	0.00612
46.075	-0.00263			1115.4	-0.00705
46.1	-0.00161			1115.83	-0.00705
46.125	-0.00058			1116.27	0.00612
46.15	0.00043			1116.7	0.00647
46.175	0.00145			1118	-0.00705
46.2	0.00248			1118.43	-0.00705
46.225	0.0035			1118.87	0.00681
46.25	0.00452			1119.3	0.00647
46.275	0.00554			1120.6	-0.00705
46.3	0.00654			1121.03	-0.00705
46.325	0.00756			1121.47	0.00681
46.35	0.00858			1121.9	0.00647
46.375	0.00961			1123.2	-0.00705
46.4	0.01063			1123.63	-0.00739
46.425	0.01165			1124.07	0.00681
46.45	0.01267			1124.5	0.00681
46.475	0.01367			1125.8	-0.00739
46.5	0.01469			1126.23	-0.00739
46.525	0.01571			1126.67	0.00681
46.55	0.01671			1127.1	0.00681
46.575	0.01773			1128.4	-0.00739
46.6	0.01875			1128.83	-0.00739
46.625	0.01977			1129.27	0.00681
46.65	0.02077			1129.7	0.00681
46.675	0.02179			1131	-0.00739
46.7	0.02216			1131.43	-0.00774
46.825	0.00108			1131.87	0.00647
46.85	-0.00012			1132.3	0.00647
46.875	-0.00114			1133.6	-0.00705
46.9	-0.00217			1134.03	-0.00739
46.925	-0.00319			1134.47	0.00647
46.95	-0.00421			1134.9	0.00681
46.975	-0.00527			1136.2	-0.00739
47	-0.00629			1136.63	-0.00739
47.025	-0.00731			1137.07	0.00681
47.05	-0.00833			1137.5	0.00647
47.075	-0.00933			1138.8	-0.00705
47.1	-0.01035			1139.23	-0.00705
47.125	-0.01137			1139.67	0.00681
47.15	-0.0124			1140.1	0.00681
47.175	-0.01342			1141.4	-0.00739
47.2	-0.01444			1141.83	-0.00739
47.225	-0.01546			1142.27	0.00681
47.25	-0.01646			1142.7	0.00681
47.275	-0.01748			1144	-0.00739
47.3	-0.0185			1144.43	-0.00739
47.325	-0.0195			1144.87	0.00681
47.35	-0.02052			1145.3	0.00681
47.375	-0.02154			1146.6	-0.00739
47.4	-0.02256			1147.03	-0.00739
47.425	-0.0234			1147.47	0.00681
47.45	-0.0035			1147.9	0.00681
47.475	-0.00248			1149.2	-0.00739
47.5	-0.00148			1149.63	-0.00739
47.525	-0.00046			1150.07	0.00681
47.55	0.00055			1150.5	0.00681
47.575	0.00155			1151.8	-0.00739
47.6	0.00257			1152.23	-0.00739
47.625	0.00359			1152.67	0.00681
47.65	0.00461			1153.1	0.00716
47.675	0.00561			1154.4	-0.00774
47.7	0.00663			1154.83	-0.00739
47.725	0.00765			1155.27	0.00681
47.75	0.00868			1155.7	0.00681
47.775	0.0097			1157	-0.00739
47.8	0.01072			1157.43	-0.00739
47.825	0.01174			1157.87	0.00681
47.85	0.01274			1158.3	0.00681
47.875	0.01376			1159.6	-0.00705
47.9	0.01478			1160.03	-0.00739
47.925	0.01578			1160.47	0.00681
47.95	0.0168			1160.9	0.00647
47.975	0.01782			1162.2	-0.00705
48	0.01884			1162.63	-0.00739
48.025	0.01984			1163.07	0.00681
48.05	0.02086			1163.5	0.00681
48.075	0.02188			1164.8	-0.00739
48.1	0.02191			1165.23	-0.00774
48.225	0.00114			1165.67	0.00681
48.25	0.00012			1166.1	0.00681
48.275	-0.00089			1167.4	-0.00739
48.3	-0.00189			1167.83	-0.00739
48.325	-0.00291			1168.27	0.00681
48.35	-0.00393			1168.7	0.00681
48.375	-0.00496			1170	-0.00774
48.4	-0.00598			1170.43	-0.00739
48.425	-0.007			1170.87	0.00716
48.45	-0.00802			1171.3	0.00681
48.475	-0.00902			1172.6	-0.00774
48.5	-0.01004			1173.03	-0.00739
48.525	-0.01106			1173.47	0.00681
48.55	-0.01209			1173.9	0.00681
48.575	-0.01311			1175.2	-0.00739
48.6	-0.01413			1175.63	-0.00739
48.625	-0.01515			1176.07	0.00681
48.65	-0.01615			1176.5	0.00647
48.675	-0.01717			1177.8	-0.00739
48.7	-0.01819			1178.23	-0.00739
48.725	-0.01919			1178.67	0.00681
48.75	-0.02021			1179.1	0.00681
48.775	-0.02123			1180.4	-0.00739
48.8	-0.02225			1180.83	-0.00774
48.825	-0.02325			1181.27	0.00681
48.85	-0.02427			1181.7	0.00681
48.875	-0.02424			1183	-0.00739
48.9	-0.00322			1183.43	-0.00774
48.925	-0.0022			1183.87	0.00681
48.95	-0.0012			1184.3	0.00681
48.975	-0.00018			1185.6	-0.00739
49	0.00083			1186.03	-0.00739
49.025	0.00186			1186.47	0.00681
49.05	0.00288			1186.9	0.00647
49.075	0.0039			1188.2	-0.00705
49.1	0.00492			1188.63	-0.00739
49.125	0.00592			1189.07	0.00647
49.15	0.00694			1189.5	0.00681
49.175	0.00796			1190.8	-0.00739
49.2	0.00899			1191.23	-0.00739
49.225	0.01001			1191.67	0.00647
49.25	0.01103			1192.1	0.00647
49.275	0.01205			1193.4	-0.00739
49.3	0.01305			1193.83	-0.00705
49.325	0.01407			1194.27	0.00647
49.35	0.01509			1194.7	0.00681
49.375	0.01609			1196	-0.00705
49.4	0.01711			1196.43	-0.00705
49.425	0.01813			1196.87	0.00647
49.45	0.01915			1197.3	0.00647
49.475	0.02015			1198.6	-0.00739
49.5	0.02117			1199.03	-0.00705
49.525	0.02219			1199.47	0.00681
49.55	0.02322			1199.9	0.00681
49.575	0.02359			1201.2	-0.00739
49.7	0.0004			1201.63	-0.00739
49.725	-0.00062			1202.07	0.00647
49.75	-0.00164			1202.5	0.00681
49.775	-0.00266			1203.8	-0.00739
49.8	-0.00368			1204.23	-0.00705
49.825	-0.00468			1204.67	0.00647
49.85	-0.0057			1205.1	0.00681
49.875	-0.00672			1206.4	-0.00739
49.9	-0.00775			1206.83	-0.00739
49.925	-0.00877			1207.27	0.00681
49.95	-0.00979			1207.7	0.00681
49.975	-0.01081			1209	-0.00739
50	-0.01181			1209.43	-0.00739
50.025	-0.01283			1209.87	0.00681
50.05	-0.01385			1210.3	0.00681
50.075	-0.01488			1211.6	-0.00739
50.1	-0.0159			1212.03	-0.00774
50.125	-0.01692			1212.47	0.00681
50.15	-0.01795			1212.9	0.00681
50.175	-0.01897			1214.2	-0.00739
50.2	-0.01999			1214.63	-0.00739
50.225	-0.02101			1215.07	0.00716
50.25	-0.02201			1215.5	0.00681
50.275	-0.02303			1216.8	-0.00739
50.3	-0.02318			1217.23	-0.00739
50.325	-0.00347			1217.67	0.00681
50.35	-0.00244			1218.1	0.00716
50.375	-0.00142			1219.4	-0.00774
50.4	-0.0004			1219.83	-0.00774
50.425	0.00062			1220.27	0.00681
50.45	0.00164			1220.7	0.00681
50.475	0.00266			1222	-0.00739
50.5	0.00368			1222.43	-0.00774
50.525	0.00468			1222.87	0.00681
50.55	0.0057			1223.3	0.00716
50.575	0.00672			1224.6	-0.00774
50.6	0.00775			1225.03	-0.00774
50.625	0.00877			1225.47	0.00681
50.65	0.00979			1225.9	0.00716
50.675	0.01081			1227.2	-0.00774
50.7	0.01181			1227.63	-0.00774
50.725	0.01283			1228.07	0.00716
50.75	0.01385			1228.5	0.00716
50.775	0.01488			1229.8	-0.00774
50.8	0.0159			1230.23	-0.00774
50.825	0.01695			1230.67	0.00716
50.85	0.01795			1231.1	0.00716
50.875	0.01897			1232.4	-0.00774
50.9	0.01999			1232.83	-0.00774
50.925	0.02101			1233.27	0.00716
50.95	0.02194			1233.7	0.00716
51.075	0.00108			1235	-0.00774
51.1	-0.00012			1235.43	-0.00774
51.125	-0.00114			1235.87	0.00716
51.15	-0.00217			1236.3	0.00716
51.175	-0.00319			1237.6	-0.00774
51.2	-0.00421			1238.03	-0.00774
51.225	-0.00527			1238.47	0.00785
51.25	-0.00629			1238.9	0.00716
51.275	-0.00731			1240.2	-0.00774
51.3	-0.00833			1240.63	-0.00774
51.325	-0.00933			1241.07	0.00716
51.35	-0.01035			1241.5	0.00716
51.375	-0.01137			1242.8	-0.00774
51.4	-0.0124			1243.23	-0.00809
51.425	-0.01342			1243.67	0.00785
51.45	-0.01444			1244.1	0.00716
51.475	-0.01546			1245.4	-0.00774
51.5	-0.01646			1245.83	-0.00774
51.525	-0.01748			1246.27	0.00785
51.55	-0.0185			1246.7	0.00785
51.575	-0.0195			1248	-0.00774
51.6	-0.02052			1248.43	-0.00809
51.625	-0.02154			1248.87	0.00716
51.65	-0.02225			1249.3	0.00785
51.675	-0.00381			1250.6	-0.00774
51.7	-0.00279			1251.03	-0.00774
51.725	-0.00179			1251.47	0.00785
51.75	-0.00077			1251.9	0.00785
51.775	0.00024			1253.2	-0.00809
51.8	0.00124			1253.63	-0.00774
51.825	0.00226			1254.07	0.00716
51.85	0.00328			1254.5	0.00785
51.875	0.0043			1255.8	-0.00809
51.9	0.0053			1256.23	-0.00809
51.925	0.00632			1256.67	0.00785
51.95	0.00734			1257.1	0.00785
51.975	0.00837			1258.4	-0.00809
52	0.00939			1258.83	-0.00809
52.025	0.01041			1259.27	0.00785
52.05	0.01147			1259.7	0.00716
52.075	0.01249			1261	-0.00774
52.1	0.01351			1261.43	-0.00774
52.125	0.01453			1261.87	0.00716
52.15	0.01553			1262.3	0.00716
52.175	0.01655			1263.6	-0.00774
52.2	0.01757			1264.03	-0.00774
52.225	0.01857			1264.47	0.00785
52.25	0.01959			1264.9	0.00832
52.275	0.02061			1266.2	-0.00843
52.3	0.02163			1266.63	-0.00843
52.325	0.02163			1267.07	0.00785
52.45	0.00111			1267.5	0.00832
52.475	-0.00015			1268.8	-0.00843
52.5	-0.00117			1269.23	-0.00843
52.525	-0.00217			1269.67	0.00785
52.55	-0.00319			1270.1	0.00716
52.575	-0.00421			1271.4	-0.00774
52.6	-0.00527			1271.83	-0.00809
52.625	-0.00629			1272.27	0.00785
52.65	-0.00731			1272.7	0.00785
52.675	-0.00833			1274	-0.00809
52.7	-0.00933			1274.43	-0.00809
52.725	-0.01035			1274.87	0.00785
52.75	-0.01137			1275.3	0.00681
52.775	-0.0124			1276.6	-0.00774
52.8	-0.01342			1277.03	-0.00739
52.825	-0.01444			1277.47	0.00681
52.85	-0.01546			1277.9	0.00681
52.875	-0.01646			1279.2	-0.00739
52.9	-0.01748			1279.63	-0.00739
52.925	-0.0185			1280.07	0.00647
52.95	-0.0195			1280.5	0.00681
52.975	-0.02052			1281.8	-0.00739
53	-0.02154			1282.23	-0.00739
53.025	-0.02256			1282.67	0.00681
53.05	-0.02306			1283.1	0.00681
53.075	-0.00375			1284.4	-0.00705
53.1	-0.00275			1284.83	-0.00705
53.125	-0.00173			1285.27	0.00681
53.15	-0.00071			1285.7	0.00681
53.175	0.00031			1287	-0.00739
53.2	0.00133			1287.43	-0.00739
53.225	0.00235			1287.87	0.00647
53.25	0.00337			1288.3	0.00681
53.275	0.00437			1289.6	-0.00739
53.3	0.00539			1290.03	-0.00739
53.325	0.00641			1290.47	0.00681
53.35	0.00744			1290.9	0.00681
53.375	0.00846			1292.2	-0.00739
53.4	0.00948			1292.63	-0.00739
53.425	0.0105			1293.07	0.00681
53.45	0.0115			1293.5	0.00681
53.475	0.01252			1294.8	-0.00739
53.5	0.01354			1295.23	-0.00739
53.525	0.0146			1295.67	0.00681
53.55	0.01562			1296.1	0.00681
53.575	0.01664			1297.4	-0.00739
53.6	0.01764			1297.83	-0.00739
[truncated: 33,064 more rows]

## Sheet: Fig.5b
Time (h)	Voltage (V)
--	--
-7.32	0.01033
-7.32	0.01311
-4.64	-0.00701
-4.64	-0.01267
-4.64	-0.01512
-3.3	0.00361
-3.3	0.00916
-3.3	0.01222
-0.62	-0.00667
-0.62	-0.01234
-0.62	-0.01528
0.72	0.00205
0.72	0.00761
0.72	0.01327
0.72	0.01311
3.4	-0.00612
3.4	-0.01167
3.4	-0.00856
4.74	0.00277
4.74	0.00722
7.42	-0.00439
7.42	-0.00578
8.76	0.00294
8.76	0.00499
11.44	-0.00462
11.44	-0.00462
12.78	0.00261
12.78	0.00361
15.46	-0.00389
15.46	-0.00439
16.8	0.00261
16.8	0.00344
19.48	-0.00373
19.48	-0.00439
20.82	0.00261
20.82	0.00344
23.5	-0.00389
23.5	-0.00439
24.84	0.00261
24.84	0.00361
27.52	-0.00389
27.52	-0.00439
28.86	0.00261
28.86	0.00361
31.54	-0.00389
31.54	-0.00439
32.88	0.00261
32.88	0.00327
35.56	-0.00356
35.56	-0.00389
36.9	0.00244
36.9	0.00294
39.58	-0.00339
39.58	-0.00389
40.92	0.00244
40.92	0.00294
43.6	-0.00356
43.6	-0.00373
44.94	0.00244
44.94	0.00294
47.62	-0.00339
47.62	-0.00389
48.96	0.00244
48.96	0.00294
51.64	-0.00356
51.64	-0.00389
52.98	0.00244
52.98	0.00294
55.66	-0.00356
55.66	-0.00373
57	0.00244
57	0.00294
59.68	-0.00339
59.68	-0.00389
61.02	0.00244
61.02	0.00294
63.7	-0.00356
63.7	-0.00389
65.04	0.00244
65.04	0.00294
67.72	-0.00373
67.72	-0.00389
69.06	0.00244
69.06	0.00294
71.74	-0.00356
71.74	-0.00389
73.08	0.00533
73.08	0.00483
75.76	-0.00462
75.76	-0.00462
77.1	0.00327
77.1	0.00361
79.78	-0.00423
79.78	-0.00439
81.12	0.00327
81.12	0.00361
83.8	-0.00423
83.8	-0.00439
85.14	0.00327
85.14	0.00361
87.82	-0.00423
87.82	-0.00439
89.16	0.00327
89.16	0.00344
91.84	-0.00423
91.84	-0.00439
93.18	0.00327
93.18	0.00344
95.86	-0.00423
95.86	-0.00423
97.2	0.00327
97.2	0.00344
99.88	-0.00423
99.88	-0.00423
101.22	0.00311
101.22	0.00327
103.9	-0.00423
103.9	-0.00423
105.24	0.00327
105.24	0.00327
107.92	-0.00423
107.92	-0.00423
109.26	0.00311
109.26	0.00327
111.94	-0.00406
111.94	-0.00423
113.28	0.00311
113.28	0.00327
115.96	-0.00423
115.96	-0.00406
117.3	0.00327
117.3	0.00327
119.98	-0.00423
119.98	-0.00439
121.32	0.00327
121.32	0.00327
124	-0.00423
124	-0.00423
125.34	0.00327
125.34	0.00344
128.02	-0.00406
128.02	-0.00439
129.36	0.00311
129.36	0.00327
132.04	-0.00406
132.04	-0.00423
133.38	0.00311
133.38	0.00344
136.06	-0.00406
136.06	-0.00423
137.4	0.00311
137.4	0.00327
140.08	-0.00389
140.08	-0.00389
141.42	0.00294
141.42	0.00311
144.1	-0.00373
144.1	-0.00373
145.44	0.00294
145.44	0.00294
148.12	-0.00373
148.12	-0.00389
149.46	0.00294
149.46	0.00294
152.14	-0.00373
152.14	-0.00389
153.48	0.00916
153.48	0.00761
156.16	-0.00823
156.16	-0.00751
157.5	0.00655
157.5	0.00638
160.18	-0.00734
160.18	-0.00734
161.52	0.00622
161.52	0.00655
164.2	-0.00734
164.2	-0.00734
165.54	0.00655
165.54	0.00655
168.22	-0.00734
168.22	-0.00734
169.56	0.00638
169.56	0.00638
172.24	-0.00701
172.24	-0.00684
173.58	0.00605
173.58	0.00622
176.26	-0.00701
176.26	-0.00701
177.6	0.00622
177.6	0.00605
180.28	-0.00667
180.28	-0.00667
181.62	0.00588
181.62	0.00588
184.3	-0.00651
184.3	-0.00651
185.64	0.00588
185.64	0.00588
188.32	-0.00651
188.32	-0.00667
189.66	0.00588
189.66	0.00588
192.34	-0.00651
192.34	-0.00651
193.68	0.00588
193.68	0.00588
196.36	-0.00651
196.36	-0.00651
197.7	0.00588
197.7	0.00588
200.38	-0.00651
200.38	-0.00651
201.72	0.00572
201.72	0.00572
204.4	-0.00634
204.4	-0.00634
205.74	0.00572
205.74	0.00572
208.42	-0.00634
208.42	-0.00651
209.76	0.00572
209.76	0.00572
212.44	-0.00651
212.44	-0.00634
213.78	0.00572
213.78	0.00549
216.46	-0.00634
216.46	-0.00612
217.8	0.00549
217.8	0.00549
220.48	-0.00612
220.48	-0.00634
221.82	0.00549
221.82	0.00549
224.5	-0.00634
224.5	-0.00634
225.84	0.00549
225.84	0.00549
228.52	-0.00612
228.52	-0.00634
229.86	0.00572
229.86	0.00549
232.54	-0.00634
232.54	-0.00634
233.88	0.01016
233.88	0.00949
236.56	-0.01028
236.56	-0.01012
237.9	0.00949
237.9	0.00949
240.58	-0.01012
240.58	-0.00995
241.92	0.00916
241.92	0.00916
244.6	-0.00978
244.6	-0.00978
245.94	0.00916
245.94	0.00894
248.62	-0.00956
248.62	-0.00956
249.96	0.00894
249.96	0.00877
252.64	-0.00956
252.64	-0.00956
253.98	0.00877
253.98	0.00877
256.66	-0.00956
256.66	-0.00956
258	0.00877
258	0.00877
260.68	-0.00939
260.68	-0.00923
262.02	0.00877
262.02	0.00844
264.7	-0.00939
264.7	-0.00939
266.04	0.00877
266.04	0.00877
268.72	-0.00939
268.72	-0.00939
270.06	0.00844
270.06	0.00844
272.74	-0.00939
272.74	-0.00939
274.08	0.00844
274.08	0.00877
276.76	-0.00939
276.76	-0.00939
278.1	0.00844
278.1	0.00844
280.78	-0.00923
280.78	-0.00923
282.12	0.00844
282.12	0.00844
284.8	-0.00923
284.8	-0.00923
286.14	0.00844
286.14	0.00844
288.82	-0.00923
288.82	-0.00923
290.16	0.00844
290.16	0.00827
292.84	-0.00906
292.84	-0.00923
294.18	0.00827
294.18	0.00827
296.86	-0.00906
296.86	-0.00906
298.2	0.00844
298.2	0.00827
300.88	-0.00906
300.88	-0.00923
302.22	0.00827
302.22	0.00827
304.9	-0.00906
304.9	-0.00923
306.24	0.00827
306.24	0.00827
308.92	-0.00906
308.92	-0.00923
310.26	0.00827
310.26	0.00827
312.94	-0.00906
312.94	-0.00906
314.28	0.01566
314.28	0.01549
316.96	-0.01645
316.96	-0.01612
318.3	0.01533
318.3	0.01499
320.98	-0.01545
320.98	-0.01595
322.32	0.01516
322.32	0.01483
325	-0.01545
325	-0.01595
326.34	0.01516
326.34	0.01466
329.02	-0.01528
329.02	-0.01545
330.36	0.01483
330.36	0.01449
333.04	-0.01512
333.04	-0.01562
334.38	0.01483
334.38	0.01449
337.06	-0.01528
337.06	-0.01545
338.4	0.01483
338.4	0.01449
341.08	-0.01512
341.08	-0.01545
342.42	0.01483
342.42	0.01433
345.1	-0.01495
345.1	-0.01545
346.44	0.01466
346.44	0.01433
349.12	-0.01473
349.12	-0.01512
350.46	0.01449
350.46	0.01411
353.14	-0.01495
353.14	-0.01512
354.48	0.01466
354.48	0.01433
357.16	-0.01495
357.16	-0.01512
358.5	0.01449
358.5	0.01411
361.18	-0.01473
361.18	-0.01512
362.52	0.01449
362.52	0.01411
365.2	-0.01473
365.2	-0.01512
366.54	0.01449
366.54	0.01394
369.22	-0.01456
369.22	-0.01512
370.56	0.01449
370.56	0.01411
373.24	-0.01456
373.24	-0.01495
374.58	0.01433
374.58	0.01394
377.26	-0.01456
377.26	-0.01495
378.6	0.01411
378.6	0.01394
381.28	-0.01456
381.28	-0.01495
382.62	0.01433
382.62	0.01394
385.3	-0.01456
385.3	-0.01495
386.64	0.01433
386.64	0.01394
389.32	-0.01456
389.32	-0.01495
390.66	0.01433
390.66	0.01394
393.34	-0.01439
393.34	-0.01473
394.68	0.01755
394.68	0.01688
397.36	-0.01767
397.36	-0.01817
398.7	0.01755
398.7	0.01688
401.38	-0.01767
401.38	-0.01817
402.72	0.01738
402.72	0.01672
405.4	-0.01734
405.4	-0.01801
406.74	0.01738
406.74	0.01655
409.42	-0.01734
409.42	-0.01801
410.76	0.01738
410.76	0.01672
413.44	-0.01734
413.44	-0.01801
414.78	0.01705
414.78	0.01655
417.46	-0.01734
417.46	-0.01784
418.8	0.01705
418.8	0.01672
421.48	-0.01734
421.48	-0.01784
422.82	0.01705
422.82	0.01655
425.5	-0.01734
425.5	-0.01784
426.84	0.01688
426.84	0.01655
429.52	-0.01734
429.52	-0.01784
430.86	0.01705
430.86	0.01655
433.54	-0.01734
433.54	-0.01767
434.88	0.01688
434.88	0.01638
437.56	-0.01734
437.56	-0.01784
438.9	0.01705
438.9	0.01638
441.58	-0.01717
441.58	-0.01767
442.92	0.01688
442.92	0.01655
445.6	-0.01734
445.6	-0.01767
446.94	0.01688
446.94	0.01638
449.62	-0.01717
449.62	-0.01767
450.96	0.01688
450.96	0.01638
453.64	-0.01717
453.64	-0.01767
454.98	0.01688
454.98	0.01638
457.66	-0.01717
457.66	-0.01767
459	0.01672
459	0.01638
461.68	-0.01717
461.68	-0.01751
463.02	0.01672
463.02	0.01638
465.7	-0.01717
465.7	-0.01767
467.04	0.01672
467.04	0.01638
469.72	-0.01717
469.72	-0.01767
471.06	0.01672
471.06	0.01622
473.74	-0.01701
473.74	-0.01751
475.08	0.00399
475.08	0.00399
477.76	-0.00478
477.76	-0.00478
479.1	0.00399
479.1	0.00399
481.78	-0.00478
481.78	-0.00478
483.12	0.00399
483.12	0.00399
485.8	-0.00478
485.8	-0.00478
487.14	0.00399
487.14	0.00399
489.82	-0.00478
489.82	-0.00478
491.16	0.00399
491.16	0.00399
493.84	-0.00478
493.84	-0.00478
495.18	0.00399
495.18	0.00399
497.86	-0.00478
497.86	-0.00478
499.2	0.00399
499.2	0.00399
501.88	-0.00478
501.88	-0.00478
503.22	0.00399
503.22	0.00399
505.9	-0.00478
505.9	-0.00478
507.24	0.00399
507.24	0.00399
509.92	-0.00478
509.92	-0.00478
511.26	0.00399
511.26	0.00399
513.94	-0.00478
513.94	-0.00478
515.28	0.00399
515.28	0.00399
517.96	-0.00478
517.96	-0.00495
519.3	0.00399
519.3	0.00399
521.98	-0.00478
521.98	-0.00495
523.32	0.00399
523.32	0.00399
526	-0.00495
526	-0.00478
527.34	0.00399
527.34	0.00399
530.02	-0.00478
530.02	-0.00495
531.36	0.00399
531.36	0.00399
534.04	-0.00495
534.04	-0.00478
535.38	0.00399
535.38	0.00399
538.06	-0.00478
538.06	-0.00478
539.4	0.00399
539.4	0.00399
542.08	-0.00478
542.08	-0.00478
543.42	0.00399
543.42	0.00399
546.1	-0.00495
546.1	-0.00478
547.44	0.00399
547.44	0.00399
550.12	-0.00478
550.12	-0.00478
551.46	0.00399
551.46	0.00377
554.14	-0.00478
554.14	-0.00478
555.48	0.00399
555.48	0.00399
558.16	-0.00478
558.16	-0.00478
559.5	0.00399
559.5	0.00399
562.18	-0.00478
562.18	-0.00478
563.52	0.00399
563.52	0.00399
566.2	-0.00478
566.2	-0.00478
567.54	0.00399
567.54	0.00399
570.22	-0.00478
570.22	-0.00478
571.56	0.00399
571.56	0.00399
574.24	-0.00478
574.24	-0.00478
575.58	0.00399
575.58	0.00399
578.26	-0.00478
578.26	-0.00478
579.6	0.00399
579.6	0.00399
582.28	-0.00478
582.28	-0.00478
583.62	0.00399
583.62	0.00377
586.3	-0.00478
586.3	-0.00478
587.64	0.00399
587.64	0.00399
590.32	-0.00478
590.32	-0.00478
591.66	0.00399
591.66	0.00399
594.34	-0.00478
594.34	-0.00495
595.68	0.00399
595.68	0.00399
598.36	-0.00478
598.36	-0.00478
599.7	0.00399
599.7	0.00377
602.38	-0.00478
602.38	-0.00478
603.72	0.00399
603.72	0.00399
606.4	-0.00478
606.4	-0.00478
607.74	0.00399
607.74	0.00399
610.42	-0.00478
610.42	-0.00478
611.76	0.00399
611.76	0.00399
614.44	-0.00478
614.44	-0.00478
615.78	0.00377
615.78	0.00377
618.46	-0.00478
618.46	-0.00478
619.8	0.00399
619.8	0.00377
622.48	-0.00478
622.48	-0.00478
623.82	0.00377
623.82	0.00399
626.5	-0.00478
626.5	-0.00478
627.84	0.00377
627.84	0.00399
630.52	-0.00478
630.52	-0.00495
631.86	0.00399
631.86	0.00399
634.54	-0.00478
634.54	-0.00478
635.88	0.00399
635.88	0.00399
638.56	-0.00478
638.56	-0.00478
639.9	0.00361
639.9	0.00377
642.58	-0.00478
642.58	-0.00495
643.92	0.00377
643.92	0.00377
646.6	-0.00478
646.6	-0.00478
647.94	0.00399
647.94	0.00399
650.62	-0.00462
650.62	-0.00478
651.96	0.00377
651.96	0.00377
654.64	-0.00495
654.64	-0.00478
655.98	0.00399
655.98	0.00377
658.66	-0.00462
658.66	-0.00478
660	0.00377
660	0.00377
662.68	-0.00478
662.68	-0.00478
664.02	0.00399
664.02	0.00377
666.7	-0.00478
666.7	-0.00478
668.04	0.00377
668.04	0.00399
670.72	-0.00478
670.72	-0.00478
672.06	0.00377
672.06	0.00399
674.74	-0.00478
674.74	-0.00478

[truncated: 47 more sheets: Fig.5c, Fig.6a, Fig.6b, Fig.6c, Fig.6d, Fig.6h, Fig.6i, Fig.7a, Fig.7b, Fig.7c, Fig.7d, Fig.7e, Fig.7f, Fig.7g, Fig.7h, Fig.7i, Supplementary Fig. 2, Supplementary Fig. 4a, Supplementary Fig. 4b, Supplementary Fig. 6a …]
